# Supplementary material for: Metagenomic analysis of Mesolithic chewed pitch reveals poor oral health among stone age individuals
Source: Sci Rep. 2024 Jan 18;14:22125. doi: 10.1038/s41598-023-48762-6 (PMC10796427; doi:10.1038/s41598-023-48762-6)
Supplement: Supplementary file 2 — Supplementary Information 2. [file 41598_2023_48762_MOESM2_ESM.xlsx]

## Sheet: Table_S1
Supplementary Table S1 Reference based alignment analysis of ancient bacteria
			Alignment statistics before duplication removal				Alignment statistics after duplication removal
Sample	Bacteria	Reads classified by Malt tool	Number of Reads	Mean read length	Mean Depth of Coverage	Duplication rate	Number of Reads	Mean read length	Mean Depth of Coverage	Breadth of Coverage (%)	Single stranded deamination rate	Standard Deviation
ble004	Lautropia mirabilis ATCC 51599	2977373	2019263	50.3572	31.5879	40.7421	1196572	50.0715	18.9601	0.903329	0.985883	0.0137392
ble004	Rothia mucilaginosa DY-18	5116903	3142117	50.0832	70.9216	53.9665	1446426	53.0484	33.8367	0.871332	0.984334	0.0163098
ble004nondr	Actinomyces dentalis DSM 19115	31217	16587	51.8431	0.243483	25.1944	12408	51.7171	0.181694	0.158511	0.930245	0.0501472
ble004	Actinomyces johnsonii F0542	1438692	824045	50.6587	12.5432	35.0543	535182	50.9274	8.18947	0.89734	0.928625	0.0617534
ble008	Actinomyces dentalis DSM 19115	29781	14930	65.2045	0.27564	18.3791	12186	64.9973	0.224264	0.189588	0.843626	0.067781
ble007	Johnsonella ignava ATCC 51276	8944	6020	71.4095	0.159955	66.0465	2044	70.2842	0.0534555	0.0524813	0.836046	0.0787988
ble007	Leptotrichia buccalis	6541	2595	75.8898	0.0798468	65.3565	899	74.9766	0.02733	0.0262665	0.830331	0.104981
ble007	Streptococcus anginosus C238	5690	789	65.166	0.0230185	64.6388	279	63.8602	0.00797622	0.00734899	0.829644	0.117383
ble007	Campylobacter gracilis	10297	2783	63.6867	0.0776687	63.8879	1005	64.4766	0.0283952	0.0272035	0.827441	0.107547
ble004	Corynebacterium matruchotii ATCC 14266	400045	241435	50.552	4.27297	30.4285	167970	50.6261	2.97712	0.775237	0.817972	0.136785
ble007	Actinomyces johnsonii F0542	56185	13273	56.1904	0.224101	61.5761	5100	55.5467	0.0851213	0.0753041	0.816868	0.0799117
ble007	Alloprevotella tannerae ATCC 51259	9370	6079	69.7105	0.163855	64.6981	2146	67.8374	0.0562896	0.0540431	0.809473	0.092537
ble007	Olsenella uli DSM 7084	1452	327	61.6911	0.00983139	63.3028	120	59.9917	0.00350846	0.00345778	0.809417	0.141723
ble004	Actinomyces oris	1876298	961082	48.4512	15.3012	37.536	600330	48.9032	9.64688	0.847065	0.804812	0.146205
ble004	Actinomyces dentalis DSM 19115	199563	123266	49.0362	1.71137	29.3374	87103	49.0464	1.20955	0.585782	0.79852	0.149114
ble007	Neisseria meningitidis MC58	3010	880	58.8955	0.0228014	63.2955	323	58.7864	0.00835167	0.00710671	0.795578	0.136925
ble007	Actinomyces gerencseriae DSM 6844	14771	5572	60.3762	0.0983579	61.3065	2156	60.2157	0.0379556	0.0362122	0.795401	0.0949659
ble007	Solobacterium moorei DSM 22971	11651	4566	68.1209	0.133133	63.9947	1644	67.5523	0.0475353	0.0533909	0.791264	0.0908885
ble007	Actinomyces dentalis DSM 19115	13533	6027	63.2816	0.107984	60.8097	2362	62.5542	0.041835	0.0408697	0.790608	0.0880944
ble007	Capnocytophaga gingivalis ATCC 33624	7024	2573	68.2161	0.0657904	64.4773	914	67.7243	0.0232043	0.0227115	0.789453	0.115185
ble007	Capnocytophaga granulosa ATCC 51502	5130	983	66.7304	0.02388	61.5463	378	66.3307	0.00912726	0.00891677	0.78637	0.144408
ble008	Actinomyces oris	142570	47633	62.9011	0.984536	18.6572	38746	62.8477	0.800168	0.435814	0.776731	0.046218
ble007	Campylobacter concisus	6378	1050	64.6714	0.0368965	64.4762	373	62.7239	0.0127117	0.0123024	0.773603	0.142776
ble004nondr	Olsenella profusa F0195	1953	900	51.68	0.017069	24.2222	682	51.4956	0.0128884	0.0132298	0.772759	0.133519
ble007	Lautropia mirabilis ATCC 51599	137879	61929	62.7598	1.23301	63.0545	22880	62.2198	0.451618	0.325311	0.771839	0.0301683
ble004nondr	Kingella kingae Vir5453	2222	554	54.7509	0.0152196	28.3394	397	54.7935	0.0109147	0.0105147	0.768104	0.162589
ble007	Haemophilus sputorum CCUG 13788	58274	18917	65.5812	0.578659	64.5715	6702	65.0933	0.203487	0.127872	0.766881	0.0639586
ble007	Atopobium parvulum DSM 20469	2939	606	63.2574	0.0248276	62.8713	225	61.32	0.00893571	0.00876471	0.766776	0.137551
ble007	Catonella morbi ATCC 51271	26111	7323	66.4902	0.139925	63.5532	2669	66.3983	0.0509292	0.0478724	0.766503	0.0954238
ble007	Gemella haemolysans ATCC 10379	30663	6636	70.4738	0.243992	63.5925	2416	69.5778	0.0877036	0.0795068	0.765849	0.0894501
ble007	Actinomyces oris	125870	39528	59.3511	0.770892	62.2116	14937	58.8607	0.288899	0.222121	0.761299	0.040981
ble004nondr	Actinomyces oris	320380	134654	50.9344	2.2537	26.6787	98730	50.9319	1.65236	0.601532	0.755283	0.0325219
ble007	Prevotella loescheii DSM 19665 = JCM 12249 = ATCC 15930	10408	3546		0.0669363	62.6622	1324		0.0245281	0.0246622	0.752731	0.103045
ble007	Neisseria gonorrhoeae FA 1090	2760	626	56.3706	0.0163748	61.3419	242	57.562	0.00646542	0.00436785	0.749927	0.142692
ble004nondr	Prevotella micans DSM 21469 = JCM 16134	2081	1325		0.0319119	25.5849	986		0.0236008	0.0233631	0.749374	0.131474
ble004nondr	Prevotella oris DSM 18711 = JCM 12252	2466	749		0.0133177	24.6996	564		0.00998636	0.0101112	0.748376	0.162097
ble007	Eubacterium brachy ATCC 33089	4127	3084	69.4744	0.138711	64.2348	1103	70.0045	0.0499875	0.0484084	0.746082	0.0988086
ble007	Prevotella fusca JCM 17724	27855	14982	68.9666	0.316716	65.0314	5239	68.3955	0.109835	0.101061	0.740285	0.0515895
ble007	Kingella denitrificans ATCC 33394	24896	10301	65.0875	0.301894	63.6734	3742	64.1205	0.108034	0.096724	0.73768	0.0869554
ble007	Gemella sanguinis ATCC 700632	348738	184759	71.0604	7.31118	65.9156	62974	70.5643	2.47456	0.665883	0.731673	0.0164538
ble004nondr	Treponema lecithinolyticum ATCC 700332	98	35	53.1143	0.000793717	34.2857	23	53.5652	0.000525869	0.000698707	0.730121	0.192736
ble004nondr	Actinomyces timonensis DSM 23838	5816	1598	47.7178	0.0259981	27.1589	1164	47.7904	0.0189659	0.0118047	0.724456	0.156054
ble007	Prevotella nigrescens ATCC 33563	4013	3221	70.1245	0.0846173	65.6318	1107	69.2719	0.0287274	0.028403	0.723807	0.0896358
ble007	Actinomyces massiliensis 4401292	3771	1422	66.7187	0.0281433	66.8073	472	62.5064	0.00875162	0.00489388	0.723753	0.13261
ble004nondr	Lautropia mirabilis ATCC 51599	518704	307537	52.1139	5.0844	28.0978	221126	52.0349	3.65024	0.801852	0.719357	0.0153525
ble004nondr	Bulleidia extructa W1219	1734	1006	61.0457	0.0432564	26.1431	743	60.4441	0.0316332	0.0300765	0.718829	0.143034
ble007	Streptococcus mutans UA159	2534	880	75.567	0.032708	67.7273	284	72.4824	0.0101248	0.0100437	0.717555	0.14033
ble007	Treponema maltophilum ATCC 51939	1746	625	68.9296	0.0170235	65.28	217	66.3226	0.00568608	0.00559835	0.715766	0.169196
ble004nondr	Actinomyces gerencseriae DSM 6844	18548	7722	51.8989	0.11717	24.7863	5808	51.8759	0.0880875	0.0761461	0.71568	0.117061
ble007	Streptococcus gordonii str. Challis substr. CH1	67744	29122	66.7509	0.884821	63.828	10534	66.097	0.316916	0.227613	0.71146	0.0386652
ble007	Pyramidobacter piscolens W5455	2114	173	57.5954	0.00388874	57.8035	73	56.1781	0.0016003	0.00229212	0.711383	0.177872
ble004nondr	Johnsonella ignava ATCC 51276	10291	6084	61.675	0.139627	26.8409	4451	61.1009	0.101197	0.0903151	0.710841	0.116112
ble007	Lachnoanaerobaculum saburreum DSM 3986	8204	1016	67.3937	0.0222099	62.7953	378	66.4656	0.00814948	0.00764124	0.708245	0.150691
ble007	Campylobacter showae CSUNSWCD	12856	3881	63.0268	0.115073	63.8495	1403	62.8346	0.0414747	0.0404732	0.703742	0.109736
ble007	Peptostreptococcus stomatis DSM 17678	20916	10747	67.3876	0.364242	64.7343	3790	66.8641	0.127453	0.115863	0.702847	0.0661842
ble007	Slackia exigua ATCC 700122	2615	487	63.1437	0.0146693	65.7084	167	60.8144	0.00484475	0.00472168	0.699355	0.15062
ble004nondr	Eggerthia catenaformis OT 569 = DSM 20559	3727	2562		0.0806963	25.9953	1896		0.0595931	0.055832	0.696485	0.127471
ble007	Porphyromonas gingivalis ATCC 33277	4205	3052	68.6927	0.0890132	64.1547	1094	67.9689	0.0315705	0.0306418	0.696476	0.103625
ble007	Treponema putidum	2210	486	64.3642	0.0111656	61.7284	186	64.0269	0.00425165	0.00417238	0.695963	0.160168
ble007	Streptococcus intermedius B196	8131	3429	70.3293	0.120784	64.7419	1209	68.8073	0.0416644	0.0390254	0.692975	0.0866517
ble008	Neisseria meningitidis MC58	7064	2163	64.2783	0.0611725	19.2325	1747	64.3715	0.0494798	0.0331008	0.691563	0.137786
ble008	Prevotella buccae ATCC 33574	3578	2054	78.5195	0.0491062	18.7439	1669	78.5512	0.0399183	0.0389234	0.690315	0.125939
ble007	Neisseria elongata subsp. glycolytica ATCC 29315	21399	12008	65.2938	0.34737	64.074	4314	64.8472	0.123945	0.110704	0.68686	0.0601992
ble007	Eikenella corrodens ATCC 23834	15480	5655	61.5977	0.160408	61.8744	2156	61.853	0.061409	0.0569952	0.681568	0.110331
ble004	Actinomyces graevenitzii C83	70939	39037	49.9703	0.884271	30.8477	26995	50.1814	0.614076	0.366497	0.681409	0.198094
ble004nondr	Prevotella nigrescens ATCC 33563	2742	1662	55.3159	0.0344344	26.7148	1218	54.9294	0.0250615	0.0225688	0.680264	0.16082
ble008	Olsenella uli DSM 7084	5904	3362	71.3421	0.11688	19.1553	2718	71.1608	0.0942519	0.0895201	0.680023	0.091717
ble008	Kingella denitrificans ATCC 33394	54494	25254	70.3449	0.799932	19.0861	20434	70.0579	0.644615	0.402229	0.67647	0.0444796
ble007	Fusobacterium nucleatum	35513	10079	71.6756	0.332174	63.6571	3663	70.5594	0.118843	0.0955742	0.672442	0.0709762
ble004nondr	Shuttleworthia satelles DSM 14600	2830	1527	55.6405	0.0391587	25.0819	1144	55.5262	0.0292766	0.028409	0.67211	0.144512
ble008	Treponema lecithinolyticum ATCC 700332	727	135	93.5481	0.00539454	21.4815	106	92.7925	0.0042014	0.00426128	0.671349	0.215031
ble007	Corynebacterium durum F0235	137301	84421	63.3218	1.90252	63.7235	30625	62.9435	0.686043	0.459337	0.671222	0.0193346
ble007	Corynebacterium matruchotii ATCC 14266	80276	33879	63.2029	0.749665	63.65	12315	62.8551	0.270998	0.218541	0.670428	0.0370596
ble007	Prevotella nanceiensis DSM 19126 = JCM 15639	8038	5276		0.140317	63.5898	1921		0.0505176	0.0488859	0.668741	0.0682583
ble004nondr	Eikenella corrodens ATCC 23834	28347	13745	53.0602	0.335845	26.3514	10123	52.8861	0.246532	0.193556	0.666694	0.0786159
ble008	Kingella oralis ATCC 51147	7870	949	66.863	0.0263617	20.2318	757	66.3514	0.020867	0.0196366	0.666521	0.19575
ble007	Atopobium rimae ATCC 49626	2866	1034	57.8868	0.0368034	63.3462	379	58.2902	0.0135837	0.0134931	0.665449	0.174075
ble008	Lautropia mirabilis ATCC 51599	305225	120240	68.3285	2.60636	20.6204	95446	68.0962	2.06188	0.648115	0.663803	0.0225273
ble007	Parvimonas micra	50227	12056	68.942	0.510797	65.0464	4214	67.7805	0.175534	0.14358	0.659774	0.0653131
ble007	Leptotrichia wadei DSM 19758	3317	353	65.7875	0.0100236	57.2238	151	66.5629	0.00433796	0.00493114	0.65967	0.200717
ble008	Mogibacterium timidum ATCC 33093	17577	1863	68.7327	0.0708771	19.9141	1492	69.0101	0.0569906	0.0290876	0.659282	0.155719
ble007	Fusobacterium nucleatum subsp. nucleatum ATCC 25586	36731	12405	72.6379	0.414328	63.7969	4491	71.735	0.148134	0.125351	0.65407	0.0657319
ble007	Prevotella micans DSM 21469 = JCM 16134	10060	139		0.00359124	60.4317	55		0.00145998	0.00309182	0.650803	0.206328
ble007	Rothia mucilaginosa DY-18	737039	331196	61.6893	9.02081	65.1819	115316	61.5328	3.13289	0.665981	0.646771	0.0107086
ble008	Prevotella aurantiaca JCM 15754	7457	5305	83.4654	0.147451	20.2451	4231	83.0281	0.116981	0.110967	0.641892	0.0842213
ble004nondr	Prevotella buccae ATCC 33574	2173	1336	54.881	0.0223245	24.6257	1007	55.1142	0.0168984	0.0167009	0.64134	0.147526
ble007	Olsenella profusa F0195	1557	385	60.2416	0.00851066	68.3117	122	60.8607	0.0027241	0.00301598	0.640525	0.202598
ble007	Rothia dentocariosa ATCC 17931	345172	201417	65.4014	5.25569	64.361	71783	64.8874	1.85835	0.707561	0.639058	0.0128622
ble008	Actinomyces johnsonii F0542	116638	48459	65.6087	0.955328	18.6735	39410	65.4642	0.77522	0.47727	0.638183	0.027311
ble007	Prevotella oris DSM 18711 = JCM 12252	3833	854		0.0179435	62.8806	317		0.0067154	0.00708483	0.626816	0.142833
ble004nondr	Actinomyces massiliensis 4401292	8685	3925	53.4522	0.0622275	33.0446	2628	53.1355	0.0414179	0.0139499	0.626463	0.0991327
ble008	Shuttleworthia satelles DSM 14600	2674	1048	77.0372	0.0372076	17.6527	863	76.803	0.0305461	0.0298287	0.626145	0.15648
ble004nondr	Centipeda periodontii DSM 2778	3782	676	51.6612	0.0126453	23.8166	515	51.4913	0.00960213	0.00938605	0.624719	0.190358
ble007	Prevotella enoeca	2651	1241	66.9734	0.0290456	61.8856	473	67.2431	0.0111151	0.0109962	0.624122	0.141272
ble007	Treponema denticola ATCC 35405	10055	5045	70.0073	0.124211	65.0149	1765	69.1382	0.0429147	0.0412036	0.623545	0.0704275
ble007	Prevotella oulorum JCM 14966	1007	57	67.807	0.00136681	59.6491	23	68.7826	0.000559454	0.00244292	0.621151	0.242046
ble004nondr	Dolosigranulum pigrum ATCC 51524	1822	1178	57.2139	0.036188	27.3345	856	57.0993	0.0262446	0.0257189	0.621045	0.182075
ble007	Abiotrophia defectiva ATCC 49176	66963	24034	61.6546	0.725082	64.2298	8597	61.0184	0.25668	0.198018	0.620608	0.0391127
ble004nondr	Neisseria gonorrhoeae FA 1090	18509	7459	49.9239	0.172801	32.8194	5011	49.8398	0.115895	0.0366968	0.620167	0.101317
ble008	Actinomyces gerencseriae DSM 6844	10443	3490	67.7934	0.0691663	19.6848	2803	67.7849	0.0555447	0.0510924	0.615976	0.0897554
ble004nondr	Prevotella bivia DSM 20514	71	10	56.2	0.000222906	10	9	57.2222	0.000204265	0.000216224	0.615441	0.251736
ble004	Prevotella bivia DSM 20514	71	10	56.2	0.000222906	10	9	57.2222	0.000204265	0.000216224	0.615298	0.255443
ble004	Kingella kingae Vir5453	10228	2631	51.3987	0.067847	31.2049	1810	51.7657	0.0470112	0.0421157	0.613421	0.209143
ble007	Capnocytophaga ochracea DSM 7271	17477	6199	67.6096	0.160388	63.7845	2245	67.2468	0.057774	0.0553085	0.613303	0.0742646
ble007	Cardiobacterium valvarum F0432	9250	2922	61.8446	0.0707537	62.3546	1100	61.73	0.0265863	0.0260184	0.611793	0.109754
ble007	Neisseria mucosa C102	89163	38423	63.8785	1.13114	63.4125	14058	63.8165	0.413444	0.285459	0.605788	0.0294194
ble008	Kingella kingae Vir5453	1001	352	81.0568	0.0143152	22.7273	272	81.5	0.0111215	0.010979	0.605263	0.207402
ble008	Treponema maltophilum ATCC 51939	5663	1844	75.0846	0.054711	19.5228	1484	75.0323	0.0439988	0.0394303	0.604069	0.139803
ble008	Eubacterium brachy ATCC 33089	7404	5605	81.0373	0.29405	19.1793	4530	80.9978	0.237536	0.207065	0.603378	0.0796707
ble008	Campylobacter concisus	6895	1153	69.2038	0.0433523	18.1266	944	69.2246	0.0355046	0.0334889	0.602569	0.177993
ble004nondr	Prevotella maculosa DSM 19339 = JCM 15638	1410	719		0.0122936	26.5647	528		0.00904945	0.00941128	0.601517	0.157893
ble004nondr	Actinomyces johnsonii F0542	251861	127172	54.7174	2.09089	26.3588	93651	54.5595	1.53531	0.665751	0.600981	0.0193292
ble008	Prevotella nigrescens ATCC 33563	7817	5901	81.1242	0.179322	19.7424	4736	81.0519	0.143791	0.12773	0.600611	0.0847404
ble008	Selenomonas artemidis DSM 19719	2725	124	64.5484	0.00340381	23.3871	95	65.5263	0.00264741	0.0027611	0.600498	0.233422
ble008	Prevotella pallens ATCC 700821	5131	3625	86.1148	0.0997976	19.7793	2908	86.3453	0.0802727	0.0756891	0.600464	0.0976355
ble007	Leptotrichia goodfellowii DSM 19756	6261	144	62.8194	0.0039607	58.3333	60	64.0333	0.00168248	0.0013046	0.60038	0.247693
ble008	Porphyromonas gingivalis ATCC 33277	25667	20425	80.8464	0.701112	19.6083	16420	80.2897	0.559755	0.405507	0.598362	0.0350561
ble008	Dialister invisus DSM 15470	10588	5902	75.9271	0.236326	19.2816	4764	76.1931	0.191426	0.168814	0.597928	0.0738302
ble007	Prevotella saccharolytica JCM 17484	1981	1108	70.1706	0.0261266	62.5451	415	68.9277	0.00961145	0.00988436	0.595974	0.1392
ble008	Actinomyces timonensis DSM 23838	4926	575	56.2539	0.0110271	16.6957	479	56.3299	0.00919827	0.00665168	0.595494	0.18872
ble004	Actinomyces massiliensis 4401292	45673	22814	50.4407	0.341312	48.3168	11791	50.98	0.178285	0.0292148	0.595234	0.222156
ble004nondr	Alloprevotella rava F0323	3893	1841	56.6681	0.0402159	27.3764	1337	56.8975	0.0293241	0.0282566	0.594982	0.148103
ble004	Eikenella corrodens ATCC 23834	144961	80976	50.6148	1.88737	31.1401	55760	50.8373	1.30536	0.571177	0.592459	0.179352
ble004nondr	Prevotella veroralis DSM 19559 = JCM 6290	1832	469		0.00930828	24.0938	356		0.00712608	0.00662346	0.591989	0.218855
ble004nondr	Treponema putidum	2841	895	53.324	0.0170355	28.0447	644	53.5776	0.0123172	0.011848	0.591698	0.167243
ble007	Granulicatella adiacens ATCC 49175	143718	35275	63.5161	1.15043	64.1843	12634	62.9549	0.408397	0.226808	0.591533	0.0323646
ble008	Slackia exigua ATCC 700122	8601	5211	72.7079	0.180722	18.4993	4247	72.4083	0.146681	0.133464	0.591402	0.0581794
ble004nondr	Staphylococcus epidermidis ATCC 12228	1756	1417	70.801	0.0391162	24.2766	1073	70.5033	0.0294949	0.0291497	0.590541	0.17476
ble007	Megasphaera micronuciformis F0359	814	280	62.5929	0.00992678	71.4286	80	63.2375	0.00286543	0.00213401	0.588969	0.222601
ble004nondr	Actinomyces graevenitzii C83	13989	6573	52.789	0.157293	26.0003	4864	52.7444	0.116298	0.0976169	0.588494	0.0869795
ble008	Prevotella micans DSM 21469 = JCM 16134	7710	5320		0.175579	19.5677	4279		0.141471	0.131467	0.586713	0.0745261
ble008	Filifactor alocis ATCC 35896	17158	9686	82.7963	0.415239	19.9257	7756	82.7922	0.332482	0.261794	0.58587	0.0658117
ble007	Streptococcus sanguinis SK36	152414	56994	63.9445	1.52567	64.4559	20258	63.6815	0.540048	0.324254	0.585111	0.0243296
ble004nondr	Selenomonas sputigena ATCC 35185	3279	1087	52.5373	0.0222329	24.747	818	52.4817	0.016713	0.0164066	0.582219	0.183999
ble007	Stomatobaculum longum	7299	769	60.1274	0.019982	62.8088	286	56.7972	0.00701927	0.00674826	0.58096	0.18496
ble007	Porphyromonas catoniae ATCC 51270	7522	2707	63.8105	0.0846552	64.2039	969	63.162	0.029997	0.0284924	0.580005	0.0895715
ble004	Prevotella marshii DSM 16973 = JCM 13450	79	32		0.000758393	18.75	26		0.000593117	0.000596552	0.578782	0.244402
ble007	Haemophilus influenzae Rd KW20	74357	12109	63.797	0.422004	64.4232	4308	63.4877	0.149409	0.0912554	0.578209	0.0559319
ble004nondr	Prevotella marshii DSM 16973 = JCM 13450	79	32		0.000758393	18.75	26		0.000593117	0.000596552	0.577945	0.239341
ble008	Prevotella salivae DSM 15606	5209	3245	82.2114	0.0814611	19.7535	2604	82.1041	0.0652841	0.0629379	0.577808	0.097163
ble007	Prevotella shahii DSM 15611 = JCM 12083	5110	2307		0.0448459	63.7625	836		0.0163206	0.0170508	0.576781	0.109048
ble008	Johnsonella ignava ATCC 51276	7417	3881	83.9575	0.121245	19.1961	3136	83.5408	0.097483	0.0872365	0.57498	0.0959769
ble004nondr	Prevotella pallens ATCC 700821	599	345	58.9739	0.00650531	22.3188	268	59.4851	0.0050972	0.00494287	0.573611	0.205008
ble007	Filifactor alocis ATCC 35896	6843	2874	69.5887	0.103559	64.6486	1016	69.627	0.03663	0.0352023	0.572579	0.084026
ble008	Alloprevotella rava F0323	4551	2053	77.2245	0.061114	20.7501	1627	77.1334	0.0483752	0.0465176	0.571829	0.113215
ble004nondr	Prevotella multiformis DSM 16608	166	30	54.9	0.000538365	16.6667	25	56.56	0.000462156	0.000451137	0.571452	0.261913
ble004nondr	Prevotella nanceiensis DSM 19126 = JCM 15639	17758	10461		0.227873	26.2308	7717		0.16848	0.150057	0.571014	0.0755312
ble007	Centipeda periodontii DSM 2778	3270	269	61.684	0.00600921	61.71	103	60.2621	0.00224789	0.00223462	0.570203	0.217566
ble008	Prevotella oris DSM 18711 = JCM 12252	9973	4395		0.111643	19.4312	3541		0.090027	0.0851933	0.569963	0.100677
ble008	Eggerthia catenaformis OT 569 = DSM 20559	59658	52379		2.29241	20.64	41568		1.81799	0.718321	0.569778	0.0197685
ble008	Prevotella marshii DSM 16973 = JCM 13450	478	300		0.0121433	20.3333	239		0.0099017	0.00988869	0.569073	0.217807
ble007	Streptococcus salivarius	10767	1624	60.6607	0.045002	64.7167	573	61.1449	0.0160047	0.0118908	0.568147	0.152285
ble008	Atopobium rimae ATCC 49626	2967	1239	69.2623	0.0527655	18.3212	1012	69.3528	0.043154	0.0414237	0.56575	0.185828
ble007	Eubacterium nodatum ATCC 33099	2099	984	69.0122	0.0371111	65.2439	342	68.7807	0.0128561	0.0123133	0.564145	0.124106
ble008	Achromobacter xylosoxidans	53057	857	54.6779	0.00687726	19.4866	690	54.7986	0.00554924	0.00379045	0.564103	0.237565
ble007	Actinomyces graevenitzii C83	7940	2952	61.2134	0.0819109	62.0257	1121	60.3738	0.0306793	0.0281381	0.563678	0.115933
ble007	Granulicatella elegans ATCC 700633	20472	5770	67.4629	0.223262	64.6447	2040	66.798	0.0781548	0.0709807	0.561696	0.0894574
ble008	Actinomyces graevenitzii C83	55748	28122	67.3974	0.859206	18.9709	22787	67.0946	0.693079	0.390055	0.561234	0.0304843
ble004nondr	Treponema maltophilum ATCC 51939	4337	2288	54.823	0.0495635	27.0105	1670	54.7701	0.0361415	0.0346516	0.560155	0.151921
ble007	Prevotella intermedia ATCC 25611 = DSM 20706	9075	5334		0.138624	63.3671	1954		0.0505069	0.0478339	0.558666	0.0596042
ble004nondr	Filifactor alocis ATCC 35896	12213	6270	58.2459	0.189102	27.0973	4571	58.2505	0.137869	0.123436	0.558282	0.0858829
ble008	Neisseria elongata subsp. glycolytica ATCC 29315	46907	27698	72.9664	0.895458	19.774	22221	72.7834	0.716586	0.430074	0.557968	0.0304264
ble008	Gemella sanguinis ATCC 700632	120613	57889	80.6691	2.60047	21.2165	45607	80.5095	2.0447	0.639094	0.555697	0.0268484
ble008	Prevotella dentalis DSM 3688	3387	1243	76.8077	0.0290497	17.2969	1028	76.9922	0.0240827	0.0236138	0.555455	0.118901
ble008	Cardiobacterium valvarum F0432	10538	2984	69.7698	0.0815203	17.7949	2453	69.9837	0.0672182	0.0614136	0.554992	0.115961
ble007	Streptococcus mitis B6	66047	15748	64.0311	0.469676	63.5128	5746	62.9507	0.168473	0.12003	0.554917	0.0467621
ble007	Alloprevotella rava F0323	13	5	59.8	0.000115272	0	5	59.8	0.000115272	0.000207945	0.553989	0.281968
ble007	Veillonella parvula DSM 2008	229561	44327	62.829	1.30588	64.1663	15884	62.5261	0.465686	0.258301	0.553516	0.0278978
ble008	Stomatobaculum longum	6745	719	68.0807	0.0211499	20.5841	571	67.5534	0.016666	0.0132999	0.552578	0.200067
ble008	Leptotrichia buccalis	63182	32653	89.3281	1.18277	20.0165	26117	89.4782	0.947603	0.503896	0.550296	0.032321
ble008	Capnocytophaga gingivalis ATCC 33624	22838	11343	77.4742	0.32943	19.4569	9136	77.5216	0.265492	0.220598	0.549616	0.0536034
ble008	Rothia mucilaginosa DY-18	377879	159857	66.0319	4.66046	21.6562	125238	66.0065	3.64978	0.714014	0.548927	0.0138179
ble004	Olsenella profusa F0195	10870	5329	49.1638	0.0961362	27.5661	3860	48.8762	0.0692266	0.06645	0.548746	0.212931
ble004nondr	Rothia mucilaginosa DY-18	981283	522464	54.1898	12.5005	32.9152	350494	54.4274	8.42267	0.795184	0.548205	0.00880314
ble004nondr	Leptotrichia buccalis	10517	4249	61.5098	0.105979	26.1238	3139	61.4224	0.0781827	0.0713264	0.548093	0.134555
ble007	Oribacterium sinus F0268	64406	14353	62.8184	0.333037	63.3735	5257	62.575	0.121505	0.0926976	0.544848	0.0440882
ble008	Alloprevotella tannerae ATCC 51259	18801	12326	78.1562	0.372521	19.5359	9918	78.063	0.299389	0.245868	0.543359	0.0419391
ble007	Shuttleworthia satelles DSM 14600	17	3	72.3333	0.000100024	0	3	72.3333	0.000100024	0.000100119	0.543309	0.28184
ble004nondr	Olsenella uli DSM 7084	4852	3731	55.1139	0.10021	25.4355	2782	54.8605	0.0743771	0.0708905	0.542546	0.0814406
ble007	Prevotella scopos JCM 17725	25904	5800	64.2705	0.112814	64.1034	2082	63.6143	0.0400803	0.0339958	0.542281	0.0738759
ble007	Selenomonas sputigena ATCC 35185	3255	291	57.3436	0.00649714	62.543	109	57.0092	0.00241944	0.00238245	0.541907	0.22618
ble004nondr	Kingella denitrificans ATCC 33394	44355	20981	52.5018	0.496008	28.4781	15006	52.4261	0.354241	0.247006	0.541852	0.051474
ble004nondr	Fusobacterium necrophorum subsp. funduliforme ATCC 51357	109	51	64.0196	0.00154586	21.5686	40	64.7	0.00122513	0.00785748	0.538921	0.249218
ble007	Streptococcus pneumoniae R6	48318	10897	62.3543	0.333245	63.0082	4031	61.643	0.121868	0.0928645	0.538254	0.0513226
ble004nondr	Neisseria elongata subsp. glycolytica ATCC 29315	109330	71956	54.8992	1.75024	28.0505	51772	54.911	1.25957	0.557684	0.537633	0.0211576
ble007	Porphyromonas endodontalis ATCC 35406	5559	2366	65.0423	0.0745238	62.7219	882	65.0771	0.0277969	0.0272227	0.537594	0.130741
ble008	Campylobacter gracilis	5120	1281	69.1881	0.0388363	17.2521	1060	68.9434	0.0320229	0.0305366	0.534914	0.171062
ble007	Actinomyces israelii DSM 43320	2733	128	51.5391	0.0016377	63.2812	47	47.8298	0.000557657	0.00100887	0.533123	0.263082
ble008	Eikenella corrodens ATCC 23834	16496	5525	68.0375	0.173097	17.7919	4542	68.245	0.142737	0.123718	0.532701	0.0717078
ble008	Aggregatibacter actinomycetemcomitans	41515	2914	70.14	0.0862876	19.5607	2344	70.0205	0.0692899	0.0574494	0.532127	0.144273
ble008	Prevotella shahii DSM 15611 = JCM 12083	19863	10304		0.22673	19.4196	8303		0.181939	0.162195	0.532102	0.0507608
ble004nondr	Streptococcus mutans UA159	15565	11373	69.1803	0.386987	26.4838	8361	69.3787	0.285311	0.240531	0.531188	0.054039
ble004nondr	Porphyromonas gingivalis ATCC 33277	16580	13381	57.5875	0.327186	25.8351	9924	57.2629	0.241291	0.208744	0.530264	0.0424453
ble004nondr	Alloprevotella tannerae ATCC 51259	13539	8767	56.8881	0.192866	26.5313	6441	56.9758	0.141913	0.128342	0.52941	0.0569465
ble008	Prevotella intermedia ATCC 25611 = DSM 20706	50853	32653		0.966071	19.9645	26134		0.772129	0.406577	0.528383	0.0272689
ble008	Corynebacterium durum F0235	150538	95227	71.0514	2.40799	19.6425	76522	70.7924	1.92795	0.760737	0.525905	0.0163809
ble008	Prevotella oulorum JCM 14966	4833	2283	77.5773	0.0626182	19.0101	1849	76.9978	0.0503349	0.0492645	0.525634	0.130385
ble008	Prevotella loescheii DSM 19665 = JCM 12249 = ATCC 15930	19198	5105		0.104693	20.0588	4081		0.0835498	0.0771934	0.525417	0.0830781
ble008	Actinomyces radicidentis	4733	125	46.608	0.00190915	18.4	102	46.4804	0.0015536	0.0013347	0.524377	0.255672
ble007	Actinomyces timonensis DSM 23838	3492	470	51.066	0.00818256	62.1277	178	51.382	0.00311803	0.00271448	0.523483	0.21071
ble004nondr	Streptococcus intermedius B196	20387	9276	61.9658	0.287914	27.1022	6762	62.1517	0.210511	0.162446	0.523186	0.0519101
ble004nondr	Prevotella saccharolytica JCM 17484	7914	5369	57.2172	0.103213	25.4051	4005	57.0562	0.076776	0.073207	0.522225	0.0715989
ble008	Prevotella fusca JCM 17724	42667	28430	78.496	0.684063	19.3845	22919	78.2933	0.550036	0.385199	0.521899	0.0276797
ble004nondr	Corynebacterium durum F0235	99896	68252	53.7106	1.30468	26.3553	50264	53.6505	0.959754	0.573486	0.52111	0.0192005
ble008	Streptococcus mutans UA159	37916	32124	79.9936	1.26388	19.7236	25788	79.7937	1.01206	0.586657	0.52089	0.0229448
ble008	Haemophilus sputorum CCUG 13788	61958	28840	77.3766	1.04086	19.8925	23103	77.3692	0.833735	0.494045	0.520566	0.0369015
ble008	Prevotella nanceiensis DSM 19126 = JCM 15639	14916	9243		0.274562	19.3444	7455		0.220725	0.190439	0.520547	0.0592658
ble008	Selenomonas sputigena ATCC 35185	10342	2753	73.7265	0.0790158	18.5616	2242	73.24	0.063924	0.0608006	0.519563	0.103161
ble004	Slackia exigua ATCC 700122	45038	36166	51.0237	0.880201	28.5627	25836	50.8966	0.627225	0.437171	0.51949	0.196972
ble004nondr	Haemophilus sputorum CCUG 13788	57216	28231	57.2082	0.753347	27.1227	20574	57.167	0.548628	0.362854	0.517745	0.0430616
ble008	Abiotrophia defectiva ATCC 49176	142935	52544	67.8595	1.74471	20.6703	41683	67.7055	1.38093	0.521537	0.516481	0.0236773
ble008	Prevotella scopos JCM 17725	13297	2182	69.7218	0.0460432	19.2484	1762	69.3008	0.036955	0.0315067	0.515597	0.143761
ble004	Eubacterium ramulus ATCC 29099	61	4	96.25	0.000111687	0	4	96.25	0.000111687	0.00255311	0.515216	0.28179
ble007	Prevotella buccae ATCC 33574	454	194	73.0361	0.00431442	37.6289	121	72.5041	0.00267135	0.0026583	0.513759	0.227259
ble008	Solobacterium moorei DSM 22971	23287	15224	80.2648	0.52306	19.5481	12248	79.9957	0.419402	0.336153	0.513348	0.0338932
ble008	Rothia dentocariosa ATCC 17931	239423	135712	71.7167	3.88324	20.8567	107407	71.6087	3.0687	0.804845	0.513188	0.0131093
ble004nondr	Treponema denticola ATCC 35405	11652	6751	57.7137	0.137027	25.9073	5002	57.6935	0.101491	0.0935182	0.5131	0.0692279
ble008	Corynebacterium matruchotii ATCC 14266	85280	36803	70.1485	0.903856	19.5555	29606	69.8649	0.724164	0.433296	0.512588	0.0280795
ble004nondr	Eubacterium ramulus ATCC 29099	61	4	96.25	0.000111687	0	4	96.25	0.000111687	0.00255311	0.51163	0.28267
ble008	Lachnoanaerobaculum saburreum DSM 3986	13172	2624	78.7245	0.0670042	19.9314	2101	79.4393	0.0541353	0.0474904	0.510685	0.144794
ble008	Treponema putidum	6397	1629	75.4604	0.0438819	21.9767	1271	75.0425	0.0340482	0.029683	0.510246	0.14937
ble004	Prevotella veroralis DSM 19559 = JCM 6290	4438	1297		0.025193	19.9692	1038		0.0202084	0.0160328	0.510114	0.221972
ble008	Streptococcus sobrinus DSM 20742 = ATCC 33478	289	22		0.000799161	36.3636	14		0.000525604	0.00381779	0.508468	0.275305
ble008	Streptococcus intermedius B196	17272	9618	80.5263	0.387942	19.4739	7745	80.8351	0.313593	0.245199	0.507924	0.0474593
ble008	Pyramidobacter piscolens W5455	4172	57	59.0877	0.00131459	22.807	44	55.3864	0.000951205	0.0020925	0.507578	0.261288
ble004nondr	Prevotella shahii DSM 15611 = JCM 12083	19042	12259		0.201731	25.361	9150		0.15042	0.13714	0.506271	0.0557915
ble007	Dialister invisus DSM 15470	1614	877	70.756	0.0327164	71.6078	249	68.8996	0.00904502	0.00891633	0.504353	0.139284
ble008	Streptococcus anginosus C238	16435	6480	74.6495	0.216536	19.2593	5232	74.4522	0.174373	0.142457	0.504016	0.0612667
ble008	Prevotella saccharolytica JCM 17484	5635	2989	77.0187	0.0773406	18.5681	2434	77.4988	0.0633736	0.0613056	0.503368	0.0869429
ble004nondr	Actinomyces radicidentis	3294	399	44.3835	0.00580185	25.8145	296	44.1588	0.004282	0.00381569	0.501266	0.216074
ble004nondr	Campylobacter concisus	7379	1760	51.8199	0.0495581	27.5568	1275	51.9545	0.0359949	0.0337721	0.498997	0.170032
ble004nondr	Prevotella aurantiaca JCM 15754	17429	14262	61.1836	0.290605	26.5671	10473	61.0752	0.21302	0.192757	0.496775	0.0413453
ble004nondr	Prevotella intermedia ATCC 25611 = DSM 20706	53419	37125		0.80888	26.6936	27215		0.59331	0.351803	0.496005	0.0308717
ble008	Neisseria mucosa C102	156948	65724	70.4075	2.13257	20.7093	52113	70.3666	1.68995	0.565695	0.494657	0.0213283
ble004	Cardiobacterium valvarum F0432	42089	22158	50.7318	0.440165	37.6388	13818	50.8741	0.275259	0.162634	0.494177	0.239325
ble007	Oribacterium parvum ACB1	5853	981	63.8206	0.0253333	61.1621	381	61.4646	0.00947483	0.00781913	0.492298	0.184477
ble008	Haemophilus influenzae Rd KW20	62893	15967	71.8888	0.627072	19.5027	12853	71.8584	0.504558	0.287541	0.491783	0.048789
ble008	Prevotella baroniae DSM 16972 = JCM 13447	4310	600		0.0141483	20.3333	478		0.0111621	0.0109355	0.49069	0.15004
ble007	Eubacterium ramulus ATCC 29099	1271	91	137	0.00361372	64.8352	32	132.875	0.00123175	0.00282385	0.489175	0.260728
ble004nondr	Eubacterium nodatum ATCC 33099	72319	55294	58.694	1.77375	27.3122	40192	58.5031	1.2851	0.618535	0.48569	0.0191183
ble004	Centipeda periodontii DSM 2778	20092	4101	48.6806	0.0722825	27.3348	2980	48.8081	0.0526622	0.0459503	0.485636	0.250528
ble004nondr	Eubacterium brachy ATCC 33089	10171	8032	59.9884	0.311927	26.6808	5889	59.6716	0.227496	0.197111	0.485264	0.0482481
ble004nondr	Prevotella baroniae DSM 16972 = JCM 13447	2905	726		0.0126323	27.2727	528		0.00917277	0.00912234	0.484616	0.179123
ble004	Peptoniphilus indolicus ATCC 29427	70	30	63.2333	0.000847683	36.6667	19	61.1053	0.000518798	0.000704274	0.484225	0.280446
ble004nondr	Lachnoanaerobaculum saburreum DSM 3986	16930	3402	55.8333	0.0616045	26.5432	2499	55.8888	0.0452965	0.0352379	0.483776	0.130253
ble008	Fusobacterium nucleatum subsp. nucleatum ATCC 25586	27447	10225	85.4617	0.401794	19.7066	8210	85.3441	0.322172	0.248558	0.482852	0.0505079
ble004nondr	Gemella sanguinis ATCC 700632	385899	199617	63.259	7.03214	30.4734	138787	63.3545	4.89659	0.76765	0.482713	0.0121634
ble008	Prevotella veroralis DSM 19559 = JCM 6290	8415	5078		0.143097	19.1414	4106		0.115519	0.106442	0.482538	0.0739873
ble008	Atopobium vaginae	176	2	68.5	9.5769e-05	0	2	68.5	9.5769e-05	0.000551261	0.481693	0.284412
ble004nondr	Slackia exigua ATCC 700122	8091	6035	54.0308	0.155542	25.9983	4466	53.8836	0.114789	0.107073	0.481351	0.0458292
ble004nondr	Rothia dentocariosa ATCC 17931	364527	236790	55.4257	5.23648	28.179	170065	55.4177	3.76034	0.835616	0.480478	0.010128
ble004nondr	Peptoniphilus indolicus ATCC 29427	70	30	63.2333	0.000847683	36.6667	19	61.1053	0.000518798	0.000704274	0.480473	0.279538
ble008	Oribacterium parvum ACB1	2438	314	68.3981	0.0086917	18.1529	257	68.1673	0.00708983	0.00681214	0.478911	0.169763
ble004nondr	Haemophilus influenzae Rd KW20	42405	12412	55.6229	0.37718	27.135	9044	55.542	0.27443	0.183663	0.478902	0.0613752
ble004nondr	Neisseria mucosa C102	1064717	546093	54.1699	13.6332	36.1731	348554	54.5773	8.767	0.704465	0.47754	0.00855027
ble008	Fusobacterium necrophorum subsp. funduliforme ATCC 51357	182	19	91.7895	0.000826226	5.26316	18	94.8889	0.000809171	0.00426473	0.477084	0.278958
ble004nondr	Neisseria meningitidis MC58	28347	12290	51.3249	0.277517	31.8389	8377	51.38	0.189361	0.0490213	0.473007	0.0491208
ble008	Prevotella histicola JCM 15637 = DNF00424	17339	11866		0.329646	19.2988	9576		0.266514	0.223075	0.469736	0.0386514
ble008	Peptostreptococcus stomatis DSM 17678	52731	31621	77.0887	1.22598	19.8982	25329	76.9758	0.980599	0.516839	0.469603	0.0229244
ble007	Prevotella veroralis DSM 19559 = JCM 6290	503	92		0.00255153	53.2609	43		0.00122709	0.0014293	0.468711	0.260938
ble008	Paeniglutamicibacter antarcticus	57629	8109	168.527	0.308168	56.0612	3563	173.745	0.139594	0.00285607	0.468608	0.0806469
ble004nondr	Neisseria lactamica 020-06	24915	8916	48.2036	0.19352	32.38	6029	48.2846	0.131076	0.047773	0.465804	0.0658421
ble008	Atopobium parvulum DSM 20469	7017	2911	70.5297	0.132979	20.4397	2316	70.1585	0.105241	0.0958463	0.465457	0.09681
ble004nondr	Streptococcus anginosus C238	36056	18137	73.9869	0.60069	26.9504	13249	74.0125	0.43896	0.271041	0.462858	0.060335
ble004nondr	Capnocytophaga haemolytica	2755	398	57.0075	0.00843858	29.397	281	56.9253	0.00594945	0.0023623	0.46042	0.200079
ble004nondr	Fusobacterium nucleatum subsp. nucleatum ATCC 25586	39552	14998	59.4883	0.410236	27.597	10859	59.1851	0.295508	0.211534	0.459817	0.0554616
ble008	Gardnerella vaginalis	169	24	95.75	0.00142067	16.6667	20	94.4	0.0011672	0.00116782	0.459571	0.276429
ble007	Prevotella baroniae DSM 16972 = JCM 13447	12	1		2.46107e-05	0	1		2.46107e-05	0.000251109	0.459282	0.285324
ble004nondr	Abiotrophia defectiva ATCC 49176	620299	274950	53.5643	7.20648	31.2224	189104	53.6481	4.96419	0.740753	0.458442	0.00968425
ble004nondr	Prevotella enoeca	1285	673	55.2348	0.0129903	24.3685	509	55.22	0.00982201	0.00961267	0.457683	0.150135
ble004nondr	Prevotella loescheii DSM 19665 = JCM 12249 = ATCC 15930	25546	14929		0.238333	26.3849	10990		0.175164	0.156515	0.457269	0.0423261
ble008	Dolosigranulum pigrum ATCC 51524	767	488	93.375	0.0244698	25.2049	365	94.8767	0.0185964	0.0185083	0.457133	0.212967
ble008	Streptococcus gordonii str. Challis substr. CH1	50905	15785	71.3709	0.512788	20	12628	71.1684	0.409067	0.266809	0.456561	0.0405703
ble004nondr	Corynebacterium matruchotii ATCC 14266	80543	42389	53.0559	0.787376	26.0704	31338	52.9233	0.58065	0.388244	0.456309	0.0253925
ble008	Prevotella maculosa DSM 19339 = JCM 15638	4591	2644		0.062749	18.4947	2155		0.0510501	0.0499279	0.455974	0.0812395
ble007	Neisseria lactamica 020-06	4358	997	58.9047	0.0264405	63.3902	365	56.5534	0.00929251	0.00770826	0.455279	0.166917
ble008	Sneathia sanguinegens	171	3	68	0.000158014	33.3333	2	73.5	0.000113863	0.000389544	0.455111	0.287589
ble004	Prevotella pallens ATCC 700821	2201	1240	58.4879	0.0231865	21.129	978	58.182	0.0181916	0.0160693	0.453258	0.238169
ble007	Actinomyces radicidentis	3482	130	38.5385	0.00164175	59.2308	53	39.8302	0.000691765	0.000666205	0.453056	0.266565
ble004	Actinomyces gerencseriae DSM 6844	111155	56346	49.6351	0.817633	29.3526	39807	49.815	0.579727	0.35432	0.452733	0.270822
ble008	Porphyromonas endodontalis ATCC 35406	14506	6153	70.7746	0.210906	19.5839	4948	70.5315	0.169018	0.146968	0.451094	0.0558478
ble008	Granulicatella adiacens ATCC 49175	161468	40031	69.9261	1.43726	21.3859	31470	69.8783	1.12913	0.41626	0.45015	0.0255193
ble004	Staphylococcus epidermidis ATCC 12228	4251	3519	67.1591	0.0921444	21.8528	2750	66.8447	0.07167	0.0689547	0.450012	0.200357
ble004nondr	Peptostreptococcus anaerobius VPI 4330 = DSM 2949	2752	568		0.0172459	37.3239	356		0.0108333	0.00829139	0.449169	0.251192
ble004nondr	Aggregatibacter actinomycetemcomitans	57183	5321	50.078	0.112485	27.57	3854	50.0179	0.0813735	0.0536444	0.449032	0.0998565
ble008	Prevotella multiformis DSM 16608	381	71	92.0423	0.00213678	21.1268	56	91.3214	0.00167201	0.00162483	0.44833	0.242722
ble004nondr	Solobacterium moorei DSM 22971	29110	12048	59.6663	0.307704	26.8592	8812	59.4453	0.224222	0.197041	0.447507	0.0450477
ble004nondr	Prevotella histicola JCM 15637 = DNF00424	361	61		0.00104142	26.2295	45		0.000785475	0.00100941	0.447475	0.269791
ble004nondr	Cardiobacterium valvarum F0432	8165	3731	53.565	0.0782543	29.1343	2644	53.3203	0.0552027	0.0337239	0.447449	0.0933428
ble008	Streptococcus salivarius	189602	66211	67.453	2.04002	22.9448	51019	67.5029	1.5731	0.456191	0.44731	0.0176605
ble007	Aggregatibacter actinomycetemcomitans	58449	2744	58.4147	0.0676492	61.6618	1052	58.0209	0.0257603	0.0203762	0.446569	0.137929
ble004nondr	Gemella haemolysans ATCC 10379	127130	32527	58.3433	0.990148	27.6724	23526	58.2202	0.714646	0.397224	0.446113	0.0349342
ble008	Lactobacillus salivarius UCC118	158	33	89.8788	0.00138989	15.1515	28	91.1786	0.00119636	0.00114279	0.445794	0.28772
ble008	Parvimonas micra	30232	6732	78.1601	0.323323	19.8455	5396	77.6748	0.257555	0.189379	0.445666	0.0571336
ble007	Prevotella dentalis DSM 3688	46	6	55.1667	0.000100716	50	3	55.6667	5.08144e-05	5.66645e-05	0.444916	0.288248
ble008	Porphyromonas catoniae ATCC 51270	10661	3305	69.9667	0.113325	20.2421	2636	69.5952	0.0899072	0.0794103	0.443944	0.0654525
ble008	Capnocytophaga haemolytica	733	78	93.7821	0.00272086	25.641	58	95.569	0.00206176	0.000937703	0.443224	0.267859
ble004nondr	Dialister invisus DSM 15470	4346	2182	55.4785	0.0638431	27.8185	1575	55.3378	0.0459651	0.0440811	0.442702	0.0849682
ble008	Eubacterium nodatum ATCC 33099	37539	26662	77.9224	1.13543	19.4246	21483	77.7604	0.912969	0.521074	0.439913	0.025078
ble004nondr	Prevotella dentalis DSM 3688	1732	828	55.1063	0.0138821	25.9662	613	55.1109	0.0102779	0.010009	0.43621	0.146825
ble008	Neisseria lactamica 020-06	8675	2332	62.6788	0.0658136	18.3533	1904	62.6654	0.0537227	0.0376005	0.435729	0.095966
ble008	Granulicatella elegans ATCC 700633	76384	26378	75.7388	1.1458	19.6603	21192	75.6207	0.919096	0.462075	0.435455	0.0309724
ble008	Bulleidia extructa W1219	519	327	98.5443	0.0226968	17.1254	271	98.7823	0.0188548	0.0185578	0.431085	0.139041
ble004nondr	Veillonella parvula DSM 2008	148366	50646	55.4565	1.3171	27.1492	36896	55.3874	0.958328	0.40452	0.429725	0.0252756
ble004nondr	Peptostreptococcus stomatis DSM 17678	151010	95319	61.681	2.95704	28.2745	68368	61.6061	2.11838	0.668238	0.429296	0.0159623
ble004nondr	Prevotella denticola F0289	113	19	57.3158	0.000370712	15.7895	16	60.5625	0.000329862	0.000329862	0.426512	0.273612
ble008	Lachnoanaerobaculum saburreum	19992	928	74.2866	0.0223579	20.5819	737	72.9362	0.0174328	0.0120225	0.425128	0.112668
ble007	Lachnoanaerobaculum saburreum	14824	791	65.4526	0.016784	64.4753	281	65.5196	0.00597099	0.00476409	0.424905	0.14095
ble004nondr	Granulicatella elegans ATCC 700633	49900	19384	58.3012	0.648164	26.8108	14187	58.0964	0.472719	0.320863	0.424412	0.0426689
ble004nondr	Fusobacterium nucleatum	36559	12219	59.953	0.336842	27.4818	8861	59.8575	0.243879	0.162818	0.42429	0.0604996
ble008	Capnocytophaga granulosa ATCC 51502	23454	6521	74.9114	0.177834	18.7701	5297	74.8914	0.144415	0.124956	0.423876	0.049503
ble008	Streptococcus pneumoniae R6	133247	31468	65.4368	1.00989	21.05	24844	65.1158	0.793401	0.342032	0.423686	0.0251237
ble004	Lactococcus lactis subsp. lactis Il1403	104	7	45.5714	0.00013485	28.5714	5	45	9.51137e-05	9.51137e-05	0.422139	0.286893
ble008	Streptococcus mitis B6	199964	51752	67.6113	1.62971	21.7267	40508	67.6286	1.27595	0.432495	0.421073	0.0215672
ble004	Peptoniphilus asaccharolyticus DSM 20463	69	21	60.1905	0.00056616	19.0476	17	61	0.000464484	0.000474903	0.419198	0.2832
ble004nondr	Peptoniphilus asaccharolyticus DSM 20463	69	21	60.1905	0.00056616	19.0476	17	61	0.000464484	0.000474903	0.418847	0.284708
ble007	Mogibacterium timidum ATCC 33093	3826	479	60.0647	0.0159129	65.5532	165	58.297	0.00532275	0.00502942	0.418682	0.198391
ble004nondr	Porphyromonas endodontalis ATCC 35406	38391	18171	54.1535	0.476576	26.1901	13412	54.0365	0.351001	0.26345	0.418408	0.037184
ble004nondr	Streptococcus gordonii str. Challis substr. CH1	151270	75289	56.7343	1.9443	27.9948	54212	56.7618	1.40067	0.571702	0.417903	0.0188047
ble008	Leptotrichia wadei DSM 19758	48458	14411	83.5052	0.519364	20.4358	11466	83.6087	0.41374	0.245345	0.417896	0.037125
ble004nondr	Oribacterium parvum ACB1	4604	1143	52.5039	0.0242846	26.2467	843	52.7722	0.0180014	0.0156536	0.417474	0.164016
ble008	Pseudomonas stutzeri	105093	9071	70.2229	0.140017	18.5757	7386	70.1598	0.113905	0.0701376	0.416982	0.0946371
ble004nondr	Campylobacter curvus 525.92	84	16	41.8125	0.000339375	43.75	9	43.6667	0.000199364	0.000199364	0.414987	0.288973
ble004nondr	Porphyromonas catoniae ATCC 51270	26530	10573	53.7457	0.278505	25.9907	7825	53.5957	0.205543	0.144247	0.413035	0.046314
ble004nondr	Moraxella lincolnii	31	4	35.25	6.78889e-05	0	4	35.25	6.78889e-05	0.000184155	0.412138	0.290151
ble004nondr	Catonella morbi ATCC 51271	37635	13464	56.1849	0.217408	26.6117	9881	56.1859	0.159553	0.136368	0.411008	0.0423601
ble008	Olsenella profusa F0195	251	27	77.1481	0.000764422	22.2222	21	70.7143	0.000544967	0.000878665	0.410223	0.287647
ble004nondr	Lactococcus lactis subsp. lactis Il1403	104	7	45.5714	0.00013485	28.5714	5	45	9.51137e-05	9.51137e-05	0.408386	0.287025
ble007	Enterococcus faecalis	19	12	87.6667	0.000313098	16.6667	10	83.6	0.000248811	0.000259786	0.407362	0.284742
ble004nondr	Prevotella fusca JCM 17724	11732	4414	55.9135	0.0756547	26.0988	3262	55.7143	0.0557102	0.0532046	0.407143	0.0583305
ble004nondr	Capnocytophaga ochracea DSM 7271	43317	12379	54.6669	0.258953	26.343	9118	54.636	0.19063	0.153087	0.407093	0.0504741
ble008	Streptococcus thermophilus JIM 8232	156084	61917	67.554	2.16699	23.0809	47626	67.6245	1.66857	0.407387	0.406483	0.0180606
ble004nondr	Granulicatella adiacens ATCC 49175	329245	124352	56.2454	3.59149	29.583	87565	56.2458	2.52904	0.639489	0.405627	0.0137186
ble008	Campylobacter showae CSUNSWCD	13518	3401	69.2661	0.110832	19.1708	2749	69.0917	0.0893565	0.0812887	0.405625	0.066102
ble004nondr	Kingella oralis ATCC 51147	2509	507	50.1499	0.0105631	29.783	356	50.8258	0.00751659	0.00518528	0.403132	0.201183
ble004	Actinomyces timonensis DSM 23838	33124	10723	45.8811	0.167729	32.752	7211	46.0147	0.113121	0.0329468	0.401397	0.275717
ble004nondr	Lactobacillus salivarius UCC118	630	167	51.5269	0.00403003	27.5449	121	53.4711	0.00303002	0.00177384	0.400195	0.28451
ble008	Veillonella parvula DSM 2008	70236	14159	71.5212	0.474859	19.8178	11353	71.5624	0.380972	0.251588	0.39978	0.0346633
ble008	Streptococcus sanguinis SK36	228479	91932	70.0121	2.69443	20.9155	72704	69.9059	2.12764	0.613577	0.398536	0.0145524
ble004	Moraxella lincolnii	31	4	35.25	6.78889e-05	0	4	35.25	6.78889e-05	0.000184155	0.398224	0.286619
ble008	Leptotrichia goodfellowii DSM 19756	10408	175	59.5943	0.00456741	19.4286	141	59.5106	0.00367488	0.00315366	0.398027	0.269871
ble004nondr	Actinomyces israelii DSM 43320	3644	343	42.7493	0.00364129	23.9067	261	43.2069	0.00280021	0.002661	0.39798	0.221099
ble004nondr	Capnocytophaga gingivalis ATCC 33624	28838	11223	56.3827	0.237202	26.3833	8262	56.3607	0.174553	0.145082	0.396391	0.0430683
ble004	Prevotella micans DSM 21469 = JCM 16134	7663	5068		0.114265	24.2897	3837		0.0865066	0.0820347	0.393737	0.157468
ble008	Treponema denticola ATCC 35405	21380	8912	78.7856	0.246909	19.7374	7153	79.0956	0.198955	0.165877	0.392543	0.0472433
ble004nondr	Streptococcus sanguinis SK36	448486	204096	55.2107	4.71729	29.4425	144005	55.225	3.32925	0.679455	0.391136	0.011482
ble007	Pseudomonas stutzeri	16755	674	89.5015	0.0132588	62.4629	253	79.8735	0.00444158	0.00427865	0.389867	0.247672
ble008	Gemella haemolysans ATCC 10379	124653	32793	77.3446	1.32332	20.6325	26027	77.242	1.04889	0.489367	0.389661	0.0248894
ble007	Prevotella histicola JCM 15637 = DNF00424	127	8		0.000155603	37.5	5		9.39044e-05	0.00076747	0.389305	0.285174
ble004	Prevotella histicola JCM 15637 = DNF00424	1787	340		0.00615227	22.3529	264		0.00478845	0.00457692	0.385431	0.244632
ble004	Selenomonas sputigena ATCC 35185	16765	6389	50.5226	0.125662	29.0499	4533	50.5023	0.0891214	0.0826807	0.384564	0.239335
ble007	Escherichia coli	1356	87	112.425	0.00210722	41.3793	51	122.431	0.00134521	0.00134521	0.384062	0.279684
ble008	Staphylococcus epidermidis ATCC 12228	6418	4956	94.0892	0.181802	19.4915	3990	93.9373	0.146133	0.134884	0.38401	0.200933
ble008	Eubacterium ramulus ATCC 29099	1410	151	180.358	0.00789815	26.4901	111	179.315	0.00577204	0.729234	0.382931	0.254994
ble004	Campylobacter curvus 525.92	280	34	43.8824	0.000756872	26.4706	25	45.4	0.000575771	0.000554465	0.382921	0.292361
ble004nondr	Streptococcus mitis B6	159255	39451	52.4657	0.964078	28.4125	28242	52.3996	0.689289	0.313212	0.38283	0.0274624
ble007	Corynebacterium aurimucosum	5669	29	75.4138	0.00077539	51.7241	14	74.5	0.000369605	0.000358254	0.382367	0.279376
ble008	Capnocytophaga ochracea DSM 7271	25823	5658	74.6875	0.161696	18.5048	4611	74.3797	0.131231	0.114023	0.381997	0.0419659
ble004	Neisseria weaveri	14407	3880	50.5698	0.0896465	54.0464	1783	50.9804	0.0415312	0.0058579	0.377958	0.243062
ble004nondr	Campylobacter gracilis	6439	2285	52.6919	0.0527591	24.7265	1720	52.6157	0.0396581	0.0375237	0.375294	0.0837237
ble004nondr	Atopobium parvulum DSM 20469	7397	2736	53.3209	0.0944906	25.5482	2037	52.9956	0.0699201	0.0646111	0.375142	0.0968887
ble008	Prevotella enoeca	2204	1118	83.6673	0.0326875	18.068	916	83.4956	0.0267265	0.0261841	0.373546	0.086149
ble004nondr	Oribacterium sinus F0268	28861	8801	52.9567	0.172153	26.8492	6438	52.8484	0.125673	0.0990535	0.371445	0.0458918
ble004nondr	Selenomonas artemidis DSM 19719	206	20	53.2	0.000452651	10	18	55.2222	0.000422871	0.000735489	0.370914	0.288534
ble008	Prevotella denticola F0289	432	206	101.398	0.00710923	22.3301	160	102.069	0.00555796	0.00540818	0.370641	0.239797
ble008	Peptostreptococcus anaerobius VPI 4330 = DSM 2949	331	80		0.00410881	22.5	62		0.00325354	0.011932	0.370566	0.279791
ble008	Oribacterium sinus F0268	11997	4439	76.0748	0.124728	18.4952	3618	75.7966	0.101289	0.0906341	0.370046	0.0441775
ble008	Streptococcus pyogenes M1 GAS	289	125	106.936	0.00721592	18.4	102	104.029	0.00572814	0.00571519	0.369534	0.237546
ble004nondr	Atopobium rimae ATCC 49626	3481	1566	51.9227	0.0499923	25.3512	1169	51.7673	0.0372061	0.0361927	0.369127	0.108288
ble007	Eggerthella lenta DSM 2243	2730	35	37.4857	0.000360932	31.4286	24	38.0417	0.000251083	0.000241172	0.368967	0.281875
ble004nondr	Megasphaera micronuciformis F0359	239	70	50.2857	0.00199317	22.8571	54	50.8704	0.00155534	0.00150251	0.366174	0.283017
ble004nondr	Stomatobaculum longum	2265	318	49.1541	0.00675561	26.1006	235	48.8426	0.0049606	0.0048828	0.36557	0.235152
ble008	Escherichia coli	3141	60	140.633	0.00181789	8.33333	55	141.345	0.00167483	0.00167483	0.365019	0.263641
ble004nondr	Campylobacter showae CSUNSWCD	27731	11508	53.194	0.288006	26.1644	8497	53.0583	0.212109	0.176088	0.363742	0.0428535
ble004	Bulleidia extructa W1219	4097	2509	59.4659	0.105084	22.3595	1948	59.0873	0.0810696	0.073442	0.361838	0.0901032
ble008	Megasphaera micronuciformis F0359	149	25	78.48	0.00111128	16	21	79.8095	0.000949291	0.00112208	0.360757	0.2865
ble008	Centipeda periodontii DSM 2778	8216	1606	72.8381	0.0423574	19.7385	1289	71.8534	0.0335368	0.0326322	0.360023	0.0871015
ble004	Olsenella uli DSM 7084	27132	21971	51.3394	0.549673	28.5877	15690	51.1638	0.39119	0.318731	0.358838	0.117953
ble008	Neisseria weaveri	400	19	51.6842	0.00044871	42.1053	11	58.2727	0.000292895	0.000292895	0.357792	0.277775
ble004	Actinomyces israelii DSM 43320	21474	2610	41.5483	0.0269332	33.1034	1746	41.6363	0.0180547	0.0113756	0.35758	0.281642
ble008	Actinomyces israelii DSM 43320	4960	145	49.1862	0.00177159	24.1379	110	48.6818	0.00133018	0.00154948	0.35744	0.276356
ble007	Streptococcus thermophilus JIM 8232	7854	1890	65.5862	0.0642208	64.8677	664	66.0949	0.0227379	0.0180895	0.356204	0.0883279
ble007	Mitsuokella multacida DSM 20544	5188	50	42.34	0.00082148	46	27	41.5556	0.000435381	0.00030742	0.355721	0.282609
ble004	Treponema putidum	12343	4459	52.163	0.0830298	29.3115	3152	52.1421	0.05867	0.0494744	0.35455	0.145428
ble004nondr	Neisseria weaveri	3027	699	53.5207	0.0170944	32.475	472	53.4534	0.0115285	0.0022207	0.35393	0.173596
ble008	Prevotella multisaccharivorax DSM 17128	174	20	102.55	0.000604962	15	17	97.0588	0.000486625	0.000423796	0.353828	0.279984
ble008	Catonella morbi ATCC 51271	24869	6119	73.6655	0.129543	19.3496	4935	73.6507	0.104455	0.0936777	0.353573	0.0483431
ble004	Dolosigranulum pigrum ATCC 51524	4550	3112	57.0938	0.0954018	23.0077	2396	56.7684	0.0730339	0.0690621	0.35313	0.164352
ble007	Kingella oralis ATCC 51147	626	37	61.0541	0.000938639	51.3514	18	58.3889	0.000436702	0.000437338	0.351277	0.277636
ble004nondr	Leptotrichia wadei DSM 19758	7518	1380	57.1884	0.0340579	25.1449	1033	57.4318	0.0256047	0.0235639	0.350065	0.185658
ble004nondr	Prevotella oulorum JCM 14966	426	141	55.4752	0.00276544	26.2411	104	54.125	0.00198992	0.0027557	0.34787	0.269617
ble004nondr	Streptococcus pneumoniae R6	121184	26520	50.8015	0.660774	27.8469	19135	50.7543	0.47633	0.243247	0.344679	0.027445
ble004	Atopobium rimae ATCC 49626	16011	8625	50.9381	0.270123	27.3391	6267	50.821	0.195822	0.16777	0.344611	0.211858
ble004	Actinomyces radicidentis	20720	2990	42.0903	0.04123	29.9666	2094	42.2455	0.0289801	0.0186416	0.344036	0.274862
ble004nondr	Parvimonas micra	151237	36761	59.0857	1.33479	27.9563	26484	58.8	0.956988	0.370198	0.343149	0.0245084
ble004nondr	Mitsuokella multacida DSM 20544	512	13	39.3077	0.000198288	7.69231	12	39.0833	0.000181991	0.000176297	0.3429	0.279667
ble004nondr	Streptococcus pyogenes M1 GAS	390	31	45.5806	0.000761701	12.9032	27	45.4074	0.000660753	0.000621345	0.342823	0.278058
ble008	Peptoniphilus asaccharolyticus DSM 20463	150	26	93.6538	0.00109066	19.2308	21	96.9524	0.000911947	0.000736603	0.342797	0.276044
ble008	Actinomyces massiliensis 4401292	5415	1476	66.2053	0.0289849	27.1003	1076	67.2323	0.0214575	0.00826733	0.342685	0.0976833
ble004	Mitsuokella multacida DSM 20544	512	13	39.3077	0.000198288	7.69231	12	39.0833	0.000181991	0.000176297	0.342163	0.27928
ble004	Capnocytophaga haemolytica	12698	2088	54.75	0.042515	40.5651	1241	55.058	0.0254106	0.0074105	0.34151	0.249969
ble008	Prevotella bivia DSM 20514	171	20	94.6	0.000750425	10	18	96.7778	0.00069093	0.000731382	0.339949	0.271785
ble004nondr	Capnocytophaga granulosa ATCC 51502	24195	5371	53.9674	0.105528	26.1776	3965	53.8454	0.0777259	0.0600791	0.335733	0.0523251
ble004	Corynebacterium durum F0235	492529	367056	50.7357	6.62777	30.9811	253338	50.8305	4.58296	0.907922	0.331244	0.0312871
ble007	Selenomonas artemidis DSM 19719	1941	79	58.8608	0.00197184	69.6203	24	55.9167	0.000569217	0.000808972	0.329641	0.283297
ble004nondr	Streptococcus sobrinus DSM 20742 = ATCC 33478	2590	229		0.00501708	26.6376	168		0.00367315	0.0024713	0.3267	0.259805
ble004	Prevotella maculosa DSM 19339 = JCM 15638	3469	1987		0.0333465	22.2446	1545		0.0259073	0.0254593	0.32292	0.113175
ble004nondr	Streptococcus thermophilus JIM 8232	212917	68047	53.8391	1.89803	30.5583	47253	53.9038	1.31961	0.351982	0.322092	0.0180304
ble004	Neisseria gonorrhoeae FA 1090	89371	40753	48.0376	0.908367	50.0847	20342	48.4678	0.457524	0.0793283	0.320556	0.11194
ble004	Prevotella multiformis DSM 16608	1467	312	52.1859	0.00532412	16.9872	259	52.6757	0.00446097	0.00376024	0.319867	0.267702
ble004	Treponema lecithinolyticum ATCC 700332	1133	333	51.3363	0.00730194	22.8228	257	51.4086	0.00564316	0.00550053	0.316899	0.217874
ble004nondr	Lachnoanaerobaculum saburreum	28737	2094	54.649	0.037108	25.6447	1557	54.6519	0.0275927	0.0174593	0.31603	0.0825108
ble004	Prevotella salivae DSM 15606	1858	1010	57.4198	0.0177076	21.8812	789	56.7237	0.0136656	0.0126839	0.315436	0.265562
ble008	Eggerthella lenta DSM 2243	3450	21	47.2857	0.000273384	4.7619	20	46.55	0.000256314	0.000156376	0.312523	0.279176
ble004nondr	Prevotella scopos JCM 17725	15729	4104	52.577	0.0653013	26.1209	3032	52.7484	0.048402	0.0424085	0.312291	0.0519398
ble004	Kingella oralis ATCC 51147	12961	2904	47.072	0.0567871	41.3223	1704	47.3932	0.0335467	0.0202418	0.308148	0.231177
ble004nondr	Prevotella salivae DSM 15606	408	217	59.3134	0.00393058	25.8065	161	58.3602	0.00286937	0.00280198	0.30561	0.241411
ble008	Mitsuokella multacida DSM 20544	7034	63	40.5873	0.000991829	14.2857	54	40.8333	0.000855239	0.000639227	0.305435	0.276788
ble004nondr	Burkholderia cepacia ATCC 25416	22941	1372	56.2165	0.00895939	22.1574	1068	55.6404	0.00690279	0.00563962	0.302798	0.274511
ble004	Megasphaera micronuciformis F0359	1560	510	54.0863	0.015618	29.4118	360	54.8083	0.0111706	0.00408501	0.302324	0.276282
ble004	Kingella denitrificans ATCC 33394	223314	122694	50.3935	2.78411	34.3472	80552	50.5933	1.83508	0.582179	0.301682	0.0533068
ble004	Prevotella nigrescens ATCC 33563	13157	8432	52.1583	0.16474	29.8387	5916	52.251	0.115791	0.0790388	0.299602	0.17896
ble004nondr	Pseudomonas stutzeri	7558	177	48.8305	0.00189977	26.5537	130	49.0769	0.00140262	0.00116998	0.299456	0.253693
ble008	Corynebacterium aurimucosum	4137	36	77.8333	0.00099389	22.2222	28	76.5	0.000759783	0.000728569	0.298841	0.275165
ble008	Fusobacterium nucleatum	28694	7441	80.4452	0.27523	20.3602	5926	80.53	0.219423	0.151069	0.298004	0.0314226
ble007	Finegoldia magna ATCC 29328	1924	509	117.279	0.0300442	67.9764	163	109.706	0.00900017	0.00886326	0.297581	0.267688
ble007	Achromobacter xylosoxidans	23546	753	41.2842	0.00456204	57.1049	323	41	0.00194314	0.00151574	0.294817	0.273033
ble004	Streptococcus pyogenes M1 GAS	1722	120	44.0083	0.00284815	15.8333	101	44.0693	0.00240063	0.00187321	0.291418	0.270868
ble004	Leptotrichia goodfellowii DSM 19756	48608	2484	47.5395	0.0517377	30.5556	1725	47.5229	0.0359181	0.0171597	0.291313	0.223799
ble008	Neisseria gonorrhoeae FA 1090	5869	1600	64.6206	0.0479799	19.75	1284	64.5631	0.0384703	0.0252474	0.29072	0.0848778
ble004nondr	Streptococcus salivarius	355502	89925	53.1697	2.18395	31.4762	61620	53.3036	1.50029	0.326006	0.290686	0.0133546
ble004	Prevotella enoeca	3001	1589	55.9043	0.0310401	21.3971	1249	55.5805	0.0242567	0.0230769	0.285962	0.14283
ble004nondr	Paeniglutamicibacter antarcticus	8056	979	127.695	0.028186	30.6435	679	128.1	0.0196101	0.003188	0.285005	0.0645997
ble008	Variovorax paradoxus	30673	957	52.7837	0.00771093	23.1975	735	52.3333	0.00587155	0.00363493	0.284926	0.270616
ble004nondr	Mogibacterium timidum ATCC 33093	26485	3590	53.6103	0.106529	27.3816	2607	53.5152	0.0772219	0.0382058	0.282072	0.0498517
ble004	Alloprevotella rava F0323	17317	8784	53.9777	0.182766	28.6202	6270	54.1593	0.130896	0.112893	0.281812	0.15282
ble007	Comamonas testosteroni TK102	18384	1049	42.2984	0.00731703	57.8646	442	41.1855	0.00300163	0.00203424	0.278187	0.268051
ble004nondr	Leptotrichia goodfellowii DSM 19756	11674	470	50.0809	0.0103158	27.0213	343	49.5131	0.0074427	0.00544942	0.276033	0.194881
ble004	Prevotella baroniae DSM 16972 = JCM 13447	13757	3760		0.0620436	29.016	2669		0.0441958	0.0326754	0.274254	0.162776
ble007	Paeniglutamicibacter antarcticus	34167	3164	131.416	0.0937354	62.1365	1198	130.922	0.0353549	0.00307713	0.272516	0.0338996
ble004	Lactobacillus salivarius UCC118	1896	515	53.1049	0.0128075	26.7961	377	54.382	0.00960179	0.0028816	0.269636	0.265964
ble004	Prevotella oris DSM 18711 = JCM 12252	11381	4045		0.0683502	29.3696	2857		0.0482239	0.0433135	0.268286	0.179136
ble008	Bradyrhizobium elkanii	15923	333	53.6607	0.00188355	20.7207	264	53.3485	0.00148449	0.000951526	0.267792	0.268623
ble007	Variovorax paradoxus	24255	2118	44.7479	0.0144654	59.3012	862	45.1032	0.00593384	0.00353493	0.266052	0.265617
ble004nondr	Bradyrhizobium elkanii	4410	324	44.9198	0.00153414	23.1481	249	45.498	0.00119423	0.00093065	0.263432	0.262392
ble004nondr	Delftia acidovorans SPH-1	46708	3427	53.6916	0.0271846	27.3125	2491	53.3011	0.0196159	0.0136289	0.260129	0.266266
ble007	Pseudomonas fluorescens F113	14761	1083	52.4127	0.00828752	56.6944	469	51.5885	0.00353251	0.00335752	0.254203	0.237526
ble004	Peptostreptococcus anaerobius VPI 4330 = DSM 2949	11641	2591		0.0749914	48.1667	1343		0.0389518	0.0114043	0.250917	0.235653
ble004	Fusobacterium necrophorum subsp. funduliforme ATCC 51357	573	274	62.8869	0.00816088	20.438	218	63.2431	0.00653022	0.0139045	0.247861	0.247087
ble004	Eggerthia catenaformis OT 569 = DSM 20559	16627	11689		0.349184	28.5995	8346		0.249658	0.20542	0.247218	0.0732051
ble004	Stomatobaculum longum	10566	2080	48.725	0.0437991	28.7981	1481	48.7407	0.0311955	0.0278618	0.245728	0.261321
ble008	Delftia acidovorans SPH-1	59595	1895	62.3113	0.0174458	19.2612	1530	62.0752	0.014032	0.00960427	0.245691	0.261357
ble004	Prevotella oulorum JCM 14966	1655	631	55.8273	0.0124544	19.9683	505	55.1307	0.00984243	0.00970461	0.243835	0.233601
ble004nondr	Comamonas testosteroni TK102	35378	2417	48.6955	0.0194121	24.8655	1816	48.6272	0.014565	0.0101156	0.241215	0.260093
ble008	Variovorax paradoxus 110B	141108	1754	46.5063	0.0108521	20.9806	1386	46.4214	0.0085596	0.00502682	0.236816	0.263909
ble004	Johnsonella ignava ATCC 51276	45648	28318	58.0004	0.611157	29.43	19984	57.8303	0.430019	0.304272	0.235583	0.0492883
ble004nondr	Variovorax paradoxus EPS	75311	4744	47.8442	0.0346486	26.7074	3477	47.5416	0.025234	0.0169371	0.235199	0.265734
ble004	Leptotrichia buccalis	46740	20294	58.6142	0.482357	27.6781	14677	58.5082	0.348217	0.252881	0.234568	0.0917886
ble004nondr	Achromobacter xylosoxidans	14388	543	43.5433	0.00346989	25.7827	403	43.7543	0.00258763	0.00210606	0.233848	0.256491
ble004	Campylobacter concisus	33051	9307	50.6029	0.255912	28.9352	6614	50.6787	0.182135	0.134888	0.229055	0.156865
ble007	Sphingomonas echinoides ATCC 14820	20033	4666	69.7428	0.0762947	60.2229	1856	68.5997	0.0298495	0.0182023	0.226947	0.249313
ble004	Prevotella denticola F0289	1104	218	55.0459	0.0040843	20.1835	174	54.3333	0.0032176	0.00272877	0.226852	0.249298
ble004	Alloprevotella tannerae ATCC 51259	63531	44363	53.7252	0.92165	28.9115	31537	53.7772	0.655823	0.43286	0.223881	0.0360422
ble007	Lactococcus lactis subsp. lactis Il1403	1725	506	90.3261	0.0193174	65.8103	173	91.8555	0.00671587	0.0065713	0.21797	0.25326
ble007	Acidovorax caeni	26365	1679	42.5313	0.0170342	59.1423	686	41.8017	0.00684025	0.00435147	0.216999	0.252672
ble004	Neisseria elongata subsp. glycolytica ATCC 29315	548479	397760	52.0792	9.17801	35.9171	254896	52.5584	5.93563	0.770489	0.215882	0.0114512
ble007	Burkholderia cepacia ATCC 25416	42331	2418	49.2378	0.0138308	55.914	1066	49.6792	0.00615168	0.00512146	0.214989	0.252326
ble007	Variovorax paradoxus 110B	85632	4169	42.6611	0.0236579	58.6951	1722	42.2474	0.0096771	0.00628984	0.213891	0.250225
ble004	Filifactor alocis ATCC 35896	53005	29217	55.8676	0.845175	28.877	20780	55.9542	0.602049	0.398769	0.212973	0.0418087
ble004	Prevotella nanceiensis DSM 19126 = JCM 15639	77333	49519		1.03462	29.2615	35029		0.732751	0.468036	0.212726	0.0369208
ble004	Selenomonas artemidis DSM 19719	2125	358	48.3296	0.00735983	17.3184	296	48.098	0.0060559	0.00603783	0.208607	0.25097
ble007	Delftia acidovorans SPH-1	34571	3816	79.9782	0.0450914	60.8491	1494	78.8066	0.0173943	0.0151499	0.208053	0.255096
ble004	Bradyrhizobium elkanii	27449	2425	44.3781	0.0113439	33.4021	1615	44.4638	0.00756972	0.00367895	0.207831	0.252312
ble004	Haemophilus sputorum CCUG 13788	256790	141849	54.602	3.61279	31.9699	96500	54.853	2.46908	0.746128	0.206414	0.0197748
ble004	Lachnoanaerobaculum saburreum DSM 3986	74807	16885	53.3285	0.292038	29.6062	11886	53.4875	0.206192	0.104528	0.203391	0.12257
ble008	Sphingomonas echinoides ATCC 14820	53553	11159	87.3493	0.22852	23.5236	8534	87.2706	0.174605	0.0348839	0.203314	0.251186
ble004nondr	Sphingomonas echinoides ATCC 14820	15513	704	53.5298	0.00883507	23.4375	539	52.4991	0.00663386	0.0062227	0.203099	0.249936
ble004nondr	Acidovorax caeni	42495	3443	51.8164	0.0425638	27.5922	2493	51.28	0.0304997	0.0167923	0.202139	0.253869
ble004	Rothia dentocariosa ATCC 17931	1807978	1296462	51.595	27.0435	38.133	802082	52.8985	16.9284	0.919219	0.201162	0.0073414
ble004nondr	Variovorax paradoxus	36986	3254	53.3672	0.0265092	26.9207	2378	53.4033	0.0193858	0.0134353	0.200713	0.251844
ble004nondr	Variovorax paradoxus 110B	90215	5708	48.8973	0.0371312	27.733	4125	48.6131	0.0266773	0.0192926	0.19952	0.254135
ble004nondr	Bradyrhizobium elkanii USDA 76	55722	3499	44.5422	0.0164302	26.4933	2572	44.3946	0.0120373	0.0086912	0.198696	0.250042
ble004	Pseudomonas stutzeri	44100	1475	50.0468	0.0162285	33.2203	985	50.5076	0.0109371	0.00790887	0.197178	0.251763
ble007	Variovorax paradoxus EPS	68264	3696	42.3274	0.0238815	56.9264	1592	41.9918	0.0102045	0.00649796	0.195186	0.245531
ble008	Bradyrhizobium elkanii USDA 76	187268	3287	49.9824	0.0173197	19.5619	2644	49.9501	0.0139225	0.00856953	0.194893	0.250901
ble004	Aggregatibacter actinomycetemcomitans	250752	28381	48.1797	0.577229	32.1271	19263	48.4038	0.393598	0.151562	0.194165	0.0775561
ble007	Staphylococcus epidermidis ATCC 12228	9438	7859	103.693	0.31773	65.0592	2746	103.052	0.110331	0.102642	0.19373	0.0356163
ble007	Acidovorax temperans	35394	3345	61.6466	0.0460659	60.3288	1327	61.2901	0.018168	0.0152556	0.191192	0.248045
ble004	Fusobacterium nucleatum subsp. nucleatum ATCC 25586	169026	70016	57.3363	1.84585	30.7101	48514	57.3846	1.28007	0.500702	0.189737	0.0304194
ble008	Burkholderia cepacia ATCC 25416	65353	2263	58.3522	0.0153397	17.9408	1857	58.4615	0.0126109	0.00875283	0.189068	0.24368
ble007	Bradyrhizobium elkanii	12138	1384	43.6062	0.00636231	64.2341	495	42.9313	0.00224022	0.0012188	0.188842	0.245153
ble008	Acidovorax caeni	60506	2628	62.6084	0.0392534	23.7823	2003	62.2876	0.0297648	0.00864059	0.188805	0.242111
ble008	Variovorax paradoxus EPS	101434	1898	49.1649	0.0142438	20.7587	1504	49.0977	0.0112717	0.00721994	0.18846	0.242513
ble008	Bradyrhizobium elkanii WSM2783	220319	4511	52.268	0.0238059	19.6187	3626	51.896	0.018999	0.0112392	0.187584	0.247099
ble004nondr	Bradyrhizobium elkanii WSM2783	81280	5513	47.2425	0.0262969	26.8819	4031	47.2024	0.0192114	0.0129375	0.18645	0.245338
ble004	Streptococcus sobrinus DSM 20742 = ATCC 33478	11958	1257		0.0261053	39.459	761		0.015871	0.00601824	0.182512	0.242539
ble004	Prevotella buccae ATCC 33574	10471	6871	52.7753	0.110405	28.1909	4934	52.7876	0.0792977	0.0739757	0.182045	0.0631344
ble004	Prevotella shahii DSM 15611 = JCM 12083	88173	61880		0.96704	28.8058	44055		0.689298	0.447185	0.181419	0.0215989
ble004	Comamonas testosteroni TK102	195936	15694	46.0623	0.119228	38.4351	9662	46.2017	0.0736238	0.0349959	0.17934	0.24684
ble004	Haemophilus influenzae Rd KW20	185591	62871	53.253	1.82908	31.3785	43143	53.4738	1.26034	0.436347	0.178548	0.0225761
ble004	Gemella sanguinis ATCC 700632	1650469	931603	59.6757	30.9589	41.6165	543902	60.6936	18.3831	0.853903	0.177393	0.00644866
ble004	Achromobacter xylosoxidans	88072	4142	42.0408	0.02555	35.3694	2677	42.1248	0.0165472	0.00895367	0.177007	0.234578
ble004	Prevotella dentalis DSM 3688	5071	2626	53.3789	0.0426479	22.7723	2028	53.4739	0.0329944	0.0313268	0.176677	0.0589674
ble004	Delftia acidovorans SPH-1	282723	24657	49.7917	0.181383	39.2505	14979	49.9907	0.110629	0.0530928	0.175789	0.247687
ble007	Enhydrobacter aerosaccus	526774	42284	45.6164	0.284884	59.0294	17324	45.4665	0.116335	0.0546495	0.173505	0.247535
ble004	Dialister invisus DSM 15470	19168	10337	53.1334	0.289652	28.8188	7358	52.9147	0.205328	0.175404	0.171071	0.0342241
ble004	Neisseria meningitidis MC58	137112	67095	49.0001	1.44645	49.3271	33999	49.9649	0.747384	0.0966493	0.170029	0.0212388
ble007	Bradyrhizobium elkanii WSM2783	167996	15892	42.8123	0.0686967	62.2955	5992	42.6512	0.0258038	0.0137294	0.169887	0.241116
ble004	Eubacterium brachy ATCC 33089	45668	37716	56.309	1.37486	28.7862	26859	56.2397	0.977893	0.57899	0.16978	0.0217033
ble004	Sphingomonas echinoides ATCC 14820	98568	6379	49.6884	0.074308	32.5129	4305	49.7803	0.0502411	0.0386859	0.16954	0.241401
ble004nondr	Afipia broomeae ATCC 49717	55517	4777	54.8867	0.0498217	25.3088	3568	54.9829	0.0372773	0.0262067	0.168523	0.23767
ble008	Afipia broomeae ATCC 49717	145996	18742	79.5642	0.283364	18.5519	15265	79.6077	0.230921	0.125605	0.167218	0.233345
ble004	Campylobacter gracilis	34747	14402	50.6389	0.319583	26.3019	10614	50.6017	0.235355	0.177707	0.165983	0.0726408
ble008	Acidovorax temperans	107332	10744	66.8932	0.160559	21.035	8484	67.0312	0.127049	0.0511791	0.165745	0.237227
ble004	Streptococcus mutans UA159	65783	48614	61.8306	1.47838	29.1686	34434	61.7602	1.04597	0.597574	0.163755	0.0180421
ble004	Prevotella saccharolytica JCM 17484	37383	27246	54.7506	0.501196	27.7619	19682	54.6904	0.361655	0.286683	0.163155	0.0317203
ble008	Pseudomonas fluorescens F113	419790	24543	64.0924	0.22968	20.1035	19609	63.917	0.183001	0.0682861	0.160998	0.233894
ble004	Variovorax paradoxus EPS	439329	33642	45.4833	0.233571	39.5696	20330	45.4481	0.141038	0.0566673	0.158095	0.239112
ble004	Variovorax paradoxus	204806	20992	50.6455	0.162291	38.0907	12996	50.8778	0.100932	0.0419083	0.157542	0.235815
ble004	Bradyrhizobium elkanii USDA 76	333397	24714	43.7412	0.113958	36.6068	15667	43.6173	0.0720353	0.0308516	0.156777	0.23481
ble004	Prevotella aurantiaca JCM 15754	78970	67334	57.8749	1.29778	29.2631	47630	57.8974	0.918361	0.527129	0.155986	0.0154377
ble004	Burkholderia cepacia ATCC 25416	226434	17284	52.4328	0.105275	23.1659	13280	52.0752	0.0803353	0.0287469	0.155807	0.237098
ble004	Treponema maltophilum ATCC 51939	20784	11523	52.5302	0.239175	28.6557	8221	52.3584	0.170081	0.14876	0.155773	0.0554008
ble004	Acidovorax caeni	247698	23274	48.1401	0.267296	40.5818	13829	48.0733	0.158599	0.0512663	0.15546	0.236003
ble004	Atopobium parvulum DSM 20469	34611	14645	51.0741	0.484454	28.1393	10524	51.1026	0.348326	0.261716	0.15443	0.0520669
ble007	Afipia broomeae ATCC 49717	253651	57883	55.9075	0.61494	71.6635	16402	57.1063	0.177985	0.0555777	0.154182	0.228215
ble004	Treponema denticola ATCC 35405	52854	33126	55.7494	0.649455	28.5727	23661	55.6203	0.462811	0.329491	0.154117	0.0208687
ble004	Neisseria lactamica 020-06	121072	50487	46.8263	1.06441	48.5947	25953	47.3482	0.55326	0.111476	0.15311	0.0237322
ble004	Porphyromonas gingivalis ATCC 33277	76530	63518	53.9569	1.45517	28.8706	45180	54.0125	1.03612	0.584171	0.153004	0.0134549
ble004	Prevotella loescheii DSM 19665 = JCM 12249 = ATCC 15930	119245	75832		1.14907	28.8229	53975		0.818299	0.49487	0.153	0.0172026
ble004nondr	Acidovorax temperans	108123	10966	53.3265	0.13063	26.646	8044	53.2479	0.0956802	0.0565448	0.152766	0.229129
ble004	Granulicatella elegans ATCC 700633	216129	94189	55.7307	3.01061	30.6511	65319	55.8279	2.09145	0.656617	0.152745	0.0188601
ble007	Bradyrhizobium elkanii USDA 76	164713	14400	42.9021	0.0651274	62.2431	5437	42.7131	0.0244803	0.0116472	0.152551	0.227333
ble008	Enhydrobacter aerosaccus	955345	20960	55.507	0.171828	20.749	16611	55.4278	0.135981	0.0540751	0.15079	0.2357
ble004	Neisseria mucosa C102	5139752	3028459	48.3306	72.3488	59.4648	1227593	54.0276	30.7455	0.787456	0.150754	0.00342991
ble004	Porphyromonas catoniae ATCC 51270	125912	57661	51.1198	1.4446	30.4088	40127	51.1722	1.00634	0.386234	0.150736	0.022592
ble004	Capnocytophaga ochracea DSM 7271	194100	65072	52.4125	1.30509	29.1569	46099	52.5046	0.926188	0.464162	0.149884	0.0187351
ble004	Fusobacterium nucleatum	156490	60305	57.6382	1.59821	30.8714	41688	57.7039	1.10607	0.362955	0.14854	0.0204828
ble004	Prevotella fusca JCM 17724	51959	22012	52.797	0.356249	29.3476	15552	52.7583	0.251512	0.202209	0.147743	0.0268964
ble004	Prevotella intermedia ATCC 25611 = DSM 20706	248379	185407		3.84793	31.0053	127921		2.66419	0.598664	0.147594	0.0102978
ble004	Eubacterium nodatum ATCC 33099	324206	260392	55.5145	7.90028	31.4084	178607	55.6755	5.43463	0.813586	0.147276	0.00700216
ble004	Bradyrhizobium elkanii WSM2783	475568	36837	45.9253	0.170806	37.4705	23034	45.8296	0.106581	0.0388892	0.146094	0.226632
ble004	Streptococcus anginosus C238	144405	76113	62.5656	2.13167	31.716	51973	62.8334	1.46183	0.459192	0.144878	0.016999
ble004	Streptococcus intermedius B196	87900	43247	56.9412	1.23344	30.2634	30159	57.2906	0.865441	0.441804	0.14356	0.0167663
ble004	Catonella morbi ATCC 51271	168141	67453	53.8526	1.04393	28.9238	47943	53.9177	0.742882	0.4191	0.143545	0.0149998
ble004	Solobacterium moorei DSM 22971	126558	56815	55.9844	1.36149	29.6084	39993	55.8697	0.956408	0.489678	0.141073	0.0172811
ble004	Parvimonas micra	653742	183269	56.5916	6.37352	34.3872	120248	56.7596	4.19427	0.592536	0.139678	0.00812011
ble004	Abiotrophia defectiva ATCC 49176	2893191	1485000	50.5453	37.1655	46.6154	792762	52.2495	20.268	0.860162	0.138616	0.00331234
ble004	Gemella haemolysans ATCC 10379	539012	155960	55.8767	4.54676	32.509	105259	56.1186	3.08196	0.712786	0.138201	0.0111314
ble004	Capnocytophaga gingivalis ATCC 33624	129821	56433	53.8653	1.13949	29.5519	39756	53.9839	0.804518	0.435344	0.136653	0.0173532
ble004	Shuttleworthia satelles DSM 14600	13639	8127	52.9809	0.198443	28.0546	5847	52.967	0.142732	0.126307	0.136453	0.0536252
ble004	Lachnoanaerobaculum saburreum	125291	10535	52.1485	0.178157	31.4001	7227	52.0942	0.122088	0.0472692	0.134835	0.0302102
ble004	Streptococcus gordonii str. Challis substr. CH1	686597	375954	54.06	9.25109	34.7809	245194	54.4545	6.0775	0.787033	0.133609	0.00640969
ble004	Veillonella parvula DSM 2008	652298	253603	53.2404	6.33165	33.4148	168862	53.5254	4.2385	0.627058	0.13332	0.00938366
ble004	Capnocytophaga granulosa ATCC 51502	112521	28680	51.9642	0.542556	28.3264	20556	51.9867	0.389041	0.192234	0.131973	0.018731
ble004	Peptostreptococcus stomatis DSM 17678	674246	460730	57.8563	13.4066	34.5426	301582	58.2312	8.83247	0.802938	0.130401	0.0049658
ble004nondr	Pseudomonas fluorescens F113	335367	224340	88.1769	2.8893	27.8564	161847	88.4125	2.09001	0.702071	0.124977	0.219446
ble004	Granulicatella adiacens ATCC 49175	1447222	624727	53.7797	17.2519	39.7241	376560	54.4479	10.5279	0.806747	0.124926	0.00447991
ble004	Acidovorax temperans	612193	73452	51.1334	0.838985	38.3843	45258	51.6154	0.52182	0.180327	0.12385	0.212926
ble004	Campylobacter showae CSUNSWCD	137267	66744	51.102	1.60467	28.5958	47658	51.1592	1.14708	0.525734	0.12322	0.0175858
ble004	Streptococcus sanguinis SK36	2048660	1062558	53.3624	23.5132	41.2935	623791	53.6457	14.0088	0.833587	0.122651	0.00386918
ble004	Pseudomonas fluorescens F113	1582299	1081232	84.4768	13.185	37.0626	680499	84.2963	8.37838	0.846564	0.122276	0.225037
ble004	Streptococcus mitis B6	707245	204750	50.439	4.81021	36.4884	130040	50.7085	3.07135	0.571461	0.119911	0.00891272
ble004	Leptotrichia wadei DSM 19758	32605	6988	55.2029	0.166481	28.7636	4978	55.2479	0.118693	0.0900683	0.119595	0.0896507
ble004	Porphyromonas endodontalis ATCC 35406	176167	93142	51.9382	2.34291	29.5431	65625	51.9684	1.6517	0.624425	0.118464	0.0114929
ble004	Afipia broomeae ATCC 49717	310898	31910	53.3514	0.323493	34.7509	20821	53.146	0.210261	0.100254	0.118338	0.208128
ble004	Enhydrobacter aerosaccus	1098689	78205	47.6356	0.550222	41.0319	46116	47.5535	0.323896	0.0788669	0.11804	0.214667
ble004	Mogibacterium timidum ATCC 33093	114350	18918	51.366	0.537852	33.6875	12545	51.5157	0.357704	0.078056	0.110641	0.0263195
ble004	Variovorax paradoxus 110B	523526	38149	46.8143	0.237589	39.5449	23063	46.7993	0.143587	0.0666357	0.108615	0.200075
ble008	Comamonas testosteroni TK102	195809	61171	73.7498	0.744013	18.3976	49917	73.6711	0.606485	0.27676	0.108239	0.202019
ble004	Streptococcus pneumoniae R6	539263	140152	49.1481	3.37832	35.7276	90079	49.4224	2.18346	0.481346	0.10397	0.00841732
ble004	Oribacterium sinus F0268	132502	47136	51.0074	0.888062	29.0521	33442	51.0141	0.630139	0.265075	0.100523	0.0130579
ble004	Oribacterium parvum ACB1	20121	5651	50.585	0.115667	28.7383	4027	50.8108	0.0827933	0.0546655	0.0979599	0.0590104
ble004	Streptococcus salivarius	1583386	469329	51.1827	10.9721	47.2189	247717	52.0509	5.88937	0.462402	0.0935877	0.00433977
ble004	Streptococcus thermophilus JIM 8232	952821	350445	51.7162	9.38934	44.0517	196068	52.4824	5.331	0.513548	0.0882862	0.00517777
ble004	Prevotella scopos JCM 17725	66998	20184	50.8147	0.310401	29.0131	14328	50.9319	0.220853	0.13133	0.085386	0.0119841
ble004	Paeniglutamicibacter antarcticus	32638	3667	99.7153	0.0823815	35.5331	2364	98.3173	0.0523577	0.00968397	0.0724681	0.0170512

## Sheet: Table_S2
Supplementary Table S2 De nov assembly results of the bacterial reads
Sample	Species	Number of ancient contigs	Total contig length	N50	Genome fraction (%)
ble004	Rothia_mucilaginosa	2279	2327388	1501	48.54
ble004	Abiotrophia_defectiva	2177	1642701	1032	26.103
ble007	Rothia_mucilaginosa	2122	1466820	959	25.961
ble004	Gemella_sanguinis	400	725588	3317	22.713
ble007	Gemella_sanguinis	1072	698424	842	19.299
ble008	Rothia_mucilaginosa	1611	1151976	967	18.2
ble008	Streptococcus_thermophilus	537	877954	2428	15.353
ble008	Rothia_dentocariosa	895	528433	769	11.496
ble008	Streptococcus_sanguinis	958	528965	703	7.128
ble008	Streptococcus_salivarius	750	954869	1853	7.049
ble008	Gemella_sanguinis	248	193552	965	6.066
ble004	Streptococcus_sanguinis	1324	694093	697	5.899
ble004	Neisseria_mucosa	698	2008803	4914	5.57
ble004	Rothia_dentocariosa	259	171685	863	3.725
ble008	Lautropia_mirabilis	1115	719340	821	3.466
ble004	Lautropia_mirabilis	476	270077	798	3.286
ble004	Streptococcus_salivarius	570	1382566	5147	3.252
ble008	Abiotrophia_defectiva	428	276225	845	3.171
ble008	Streptococcus_mitis	665	339446	656	2.741
ble004	Neisseria_elongata	179	186680	2632	2.28
ble007	Rothia_dentocariosa	487	203931	613	1.759
ble004	Neisseria_meningitidis	165	188522	1606	1.612
ble004	Streptococcus_thermophilus	98	354654	9738	1.181
ble008	Neisseria_mucosa	538	283695	679	0.989
ble004	Parvimonas_micra	333	200699	785	0.837
ble008	Streptococcus_pneumoniae	184	98106	697	0.748
ble008	Neisseria_elongata	92	48458	724	0.619
ble004	Streptococcus_gordonii	115	56539	734	0.594
ble008	Gemella_haemolysans	66	37751	693	0.577
ble007	Veillonella_parvula	220	100771	605	0.459
ble008	Prevotella_intermedia	48	93751	70405	0.387
ble004	Streptococcus_mitis	287	141200	749	0.333
ble008	Neisseria_meningitidis	75	34891	624	0.25
ble004	Veillonella_parvula	100	50303	689	0.247
ble008	Leptotrichia_wadei	34	30126	849	0.234
ble007	Streptococcus_sanguinis	98	41324	641	0.209
ble004	Corynebacterium_matruchotii	69	28840	673	0.175
ble004	Neisseria_lactamica	22	25357	2831	0.169
ble004	Neisseria_gonorrhoeae	9	8816	1577	0.146
ble004	Gemella_haemolysans	100	42526	626	0.137
ble004	Fusobacterium_nucleatum	97	43049	599	0.133
ble004	Fusobacterium_nucleatum	97	43049	599	0.133
ble007	Fusobacterium_nucleatum	18	7551	760	0.107
ble007	Fusobacterium_nucleatum	18	7551	760	0.107
ble004	Streptococcus_intermedius	19	11068	790	0.1
ble008	Leptotrichia_buccalis	11	6086	893	0.096
ble004	Streptococcus_pneumoniae	53	25082	600	0.085
ble004	Leptotrichia_buccalis	3	2399	1457	0.081
ble007	Streptococcus_pneumoniae	15	7435	658	0.08
ble004	Actinomyces_oris	29	13602	958	0.076
ble008	Fusobacterium_nucleatum	18	10961	972	0.06
ble008	Fusobacterium_nucleatum	18	10961	972	0.06
ble007	Streptococcus_mitis	35	14990	697	0.056
ble008	Granulicatella_adiacens	8	4768	874	0.056
ble008	Streptococcus_gordonii	39	18412	624	0.052
ble007	Streptococcus_gordonii	22	11742	917	0.044
ble004	Streptococcus_mutans	9	17614	9740	0.035
ble004	Peptostreptococcus_anaerobius	6	3383	630	0.034
ble007	Granulicatella_adiacens	4	1828	705	0.031
ble007	Haemophilus_influenzae	18	15267	1102	0.031
ble008	Eikenella_corrodens	4	1972	657	0.03
ble008	Corynebacterium_matruchotii	18	7342	644	0.029
ble008	Haemophilus_influenzae	9	4833	558	0.029
ble008	Capnocytophaga_haemolytica	2	146527	145773	0.027
ble004	Granulicatella_adiacens	1	1158	1158	0.02
ble004	Variovorax_paradoxus	148	258918	3701	0.015
ble004	Variovorax_paradoxus	148	258918	3701	0.015
ble004	Variovorax_paradoxus	148	258918	3701	0.015
ble008	Veillonella_parvula	10	4980	672	0.014
ble004	Comamonas_testosteroni	24	73960	6339	0.012
ble007	Abiotrophia_defectiva	3	1427	759	0.011
ble004	Prevotella_enoeca	2	1747	1234	0.007
ble004	Bradyrhizobium_elkanii	74	142393	7633	0.006
ble004	Bradyrhizobium_elkanii	74	142393	7633	0.006
ble004	Bradyrhizobium_elkanii	74	142393	7633	0.006
ble008	Comamonas_testosteroni	12	111739	20551	0.006
ble008	Variovorax_paradoxus	142	606332	8480	0.005
ble008	Variovorax_paradoxus	142	606332	8480	0.005
ble008	Variovorax_paradoxus	142	606332	8480	0.005
ble007	Variovorax_paradoxus	181	252993	4484	0.004
ble007	Variovorax_paradoxus	181	252993	4484	0.004
ble007	Variovorax_paradoxus	181	252993	4484	0.004
ble007	Bradyrhizobium_elkanii	8	13196	2592	0.003
ble007	Bradyrhizobium_elkanii	8	13196	2592	0.003
ble007	Bradyrhizobium_elkanii	8	13196	2592	0.003
ble008	Prevotella_enoeca	2	102059	101693	0.003
ble008	Actinomyces_israelii	1	688	688	0.002
ble008	Bradyrhizobium_elkanii	18	141513	15866	0.002
ble008	Bradyrhizobium_elkanii	18	141513	15866	0.002
ble008	Bradyrhizobium_elkanii	18	141513	15866	0.002
ble007	Comamonas_testosteroni	18	26886	3604	0.001
ble004	Achromobacter_xylosoxidans	10	77068	46807	0
ble004	Delftia_acidovorans	9	16426	2809	0
ble004	Fusobacterium_necrophorum	3	2323	1150	0
ble004	Haemophilus_influenzae	16	7735	652	0
ble004	Neisseria_weaveri	1	3223	3223	0
ble004	Prevotella_dentalis	1	1653	1653	0
ble004	Selenomonas_sputigena	1	587	587	0
ble007	Achromobacter_xylosoxidans	1	3419	3419	0
ble007	Delftia_acidovorans	5	5174	1186	0
ble007	Enterococcus_faecalis	1	529	529	0
ble007	Gemella_haemolysans	10	5919	676	0
ble007	Lautropia_mirabilis	2	18290	17711	0
ble007	Neisseria_mucosa	21	8586	804	0
ble007	Streptococcus_salivarius	33	16080	697	0
ble007	Streptococcus_thermophilus	5	2262	662	0
ble008	Achromobacter_xylosoxidans	12	80571	15245	0
ble008	Actinomyces_oris	13	4895	580	0
ble008	Delftia_acidovorans	10	35121	7483	0
ble008	Escherichia_coli	4	2193	665	0
ble008	Lactobacillus_salivarius	1	556	556	0
ble008	Neisseria_lactamica	12	51285	46383	0
ble008	Porphyromonas_gingivalis	6	3360	710	0
ble008	Prevotella_fusca	1	10585	10585	0
ble008	Streptococcus_intermedius	5	2318	716	0
ble008	Streptococcus_mutans	8	6093	1084	0
ble008	Streptococcus_pyogenes	2	947	606	0

## Sheet: Table_S3
Supplementary Table S3: Marker species of Periodontitis and Caries dysbiotic conditions identified by Beta Binomial method
Healthy vs Periodontitis
Taxon	Fold_Change	SE
Alloscardovia_omnicolens	3.3694	2.1656
Treponema_denticola	1.89625	1.17036
Actinomyces_israelii	1.84286	1.04915
Actinomyces_radicidentis	1.68075	1.01504
Actinomyces_timonensis	1.58568	0.66464
Pseudoramibacter_alactolyticus	1.49051	0.968777
Actinomyces_cardiffensis	1.35192	0.809047
Slackia_exigua	1.34805	0.868427
Anaeroglobus_geminatus	1.12409	0.734101
Actinomyces_johnsonii	1.11493	0.536772
Streptococcus_anginosus	0.908963	0.501355
Eggerthia_catenaformis	0.886711	0.470337
Neisseria_meningitidis	-1.35406	0.83489
Neisseria_gonorrhoeae	-1.72988	1.02247
Neisseria_sicca	-1.82204	0.957064
Healthy vs Caries
Taxon	Fold_Change	SE
Parascardovia_denticolens	4.02601	2.26886
Streptococcus_sobrinus	1.93496	0.858562
Lactobacillus_salivarius	1.44295	0.814455
Actinomyces_timonensis	1.18579	0.698747
Neisseria_sicca	-1.59247	0.98632
Prevotella_shahii	-1.87859	0.851304
Prevotella_aurantiaca	-2.16592	0.929265
Porphyromonas_gingivalis	-4.33222	1.83968

## Sheet: Table_S4
Supplementary Table S4: Beta binomial results of the ancient samples.
Differentially abundant bacteria for ble004				Differentially abundant bacteria for ble007				Differentially abundant bacteria for ble008
Taxon	Fold_Change	SE		Taxon	Fold_Change	SE		Taxon	Fold_Change	SE
Acidovorax_temperans	8.34575	4.44264		Acidovorax_temperans	7.6452	4.65987		Acidovorax_temperans	8.45597	4.44623
Achromobacter_xylosoxidans	6.52596	4.45193		Achromobacter_xylosoxidans	7.46891	4.40661		Achromobacter_xylosoxidans	7.94322	4.29309
Sphingomonas_echinoides	6.2665	4.62165		Sphingomonas_echinoides	6.96507	4.50897		Sphingomonas_echinoides	7.47928	4.70275
Abiotrophia_defectiva	3.50781	0.658106		Corynebacterium_aurimucosum	5.84262	2.78773		Eggerthella_lenta	5.69338	4.03769
Actinomyces_johnsonii	2.94691	0.364608		Eggerthella_lenta	5.80939	4.1237		Corynebacterium_aurimucosum	5.1185	2.81535
Lautropia_mirabilis	2.39107	0.89046		Staphylococcus_epidermidis	4.69456	1.1791		Staphylococcus_epidermidis	3.91645	1.18001
Neisseria_sicca	2.1269	0.806204		Corynebacterium_durum	2.73075	0.502542		Eggerthia_catenaformis	3.88771	0.270132
Actinomyces_oris	1.978	0.396382		Actinomyces_radicidentis	2.41125	0.661703		Escherichia_coli	3.82571	3.20376
Actinomyces_radicidentis	1.95225	0.662997		Rothia_dentocariosa	2.23967	0.348891		Pyramidobacter_piscolens	3.71818	3.25042
Actinomyces_timonensis	1.86369	0.321856		Mitsuokella_multacida	2.03942	0.795746		Corynebacterium_durum	2.42535	0.502828
Slackia_exigua	1.79112	0.647766		Abiotrophia_defectiva	1.94096	0.658196		Actinomyces_radicidentis	2.3277	0.6619
Corynebacterium_durum	1.75085	0.502657		Actinomyces_johnsonii	1.92923	0.364766		Abiotrophia_defectiva	2.31379	0.658161
Streptococcus_sanguinis	1.72903	0.316868		Cardiobacterium_valvarum	1.89704	0.838861		Actinomyces_johnsonii	2.27303	0.364675
Gemella_bergeri	1.70109	0.34381		Actinomyces_timonensis	1.85632	0.32189		Treponema_denticola	2.00632	0.775084
Staphylococcus_epidermidis	1.64828	1.18829		Prevotella_micans	1.7892	0.384553		Slackia_exigua	1.98772	0.647481
Rothia_dentocariosa	1.62543	0.348925		Treponema_denticola	1.64195	0.775241		Mitsuokella_multacida	1.95309	0.795868
Dolosigranulum_pigrum	1.62245	1.35352		Lautropia_mirabilis	1.52884	0.890393		Lautropia_mirabilis	1.94515	0.890378
Olsenella_uli	1.49228	0.786343		Actinomyces_oris	1.50534	0.396428		Olsenella_uli	1.81926	0.785593
Streptococcus_thermophilus	1.45805	0.481717		Bacteroides_pyogenes	1.46644	0.50455		Actinomyces_timonensis	1.80935	0.322109
Eikenella_corrodens	1.42722	0.747362		Eikenella_corrodens	1.43258	0.747359		Kingella_denitrificans	1.78056	0.875962
Kingella_denitrificans	1.33719	0.876049		Kingella_denitrificans	1.38573	0.876039		Treponema_putidum	1.76358	0.938331
Parvimonas_micra	1.33229	0.614893		Streptococcus_sanguinis	1.36127	0.3169		Dolosigranulum_pigrum	1.69466	1.35297
Cardiobacterium_valvarum	1.16927	0.839414		Corynebacterium_matruchotii	1.29348	0.693464		Treponema_maltophilum	1.67567	0.917186
Treponema_maltophilum	1.12405	0.91823		Johnsonella_ignava	1.29021	0.465031		Cardiobacterium_valvarum	1.63675	0.838838
Treponema_denticola	1.0583	0.775768		Finegoldia_magna	1.18627	0.501292		Streptococcus_thermophilus	1.50138	0.48173
Streptococcus_gordonii	0.935275	0.293626		Slackia_exigua	1.18627	0.649208		Rothia_dentocariosa	1.44993	0.348939
Neisseria_meningitidis	0.908252	0.761186		Campylobacter_gracilis	1.18137	0.421961		Granulicatella_elegans	1.40506	0.39038
Streptococcus_anginosus	0.82589	0.235927		Treponema_putidum	1.09023	0.93949		Filifactor_alocis	1.38201	0.827413
Shuttleworthia_satelles	0.811175	0.527811		Parvimonas_micra	1.00505	0.61492		Streptococcus_sanguinis	1.37585	0.316898
Peptostreptococcus_stomatis	0.790194	0.630088		Gemella_sanguinis	0.896397	0.591905		Streptococcus_mutans	1.36445	0.677016
Eggerthia_catenaformis	0.751758	0.280214		Streptococcus_gordonii	0.860615	0.293644		Leptotrichia_buccalis	1.28854	0.590401
Johnsonella_ignava	0.677436	0.465568		Gemella_bergeri	0.831658	0.346367		Actinomyces_oris	1.23407	0.396448
Granulicatella_elegans	0.588493	0.390697		Aggregatibacter_actinomycetemcomitans	0.667822	0.437814		Treponema_socranskii	1.19326	0.95141
Gemella_haemolysans	0.518495	0.402197		Granulicatella_elegans	0.473542	0.390766		Prevotella_micans	1.13152	0.38578
Streptococcus_pneumoniae	-0.31239	0.267613		Streptococcus_pneumoniae	-0.484111	0.267676		Eikenella_corrodens	1.1048	0.747565
Streptococcus_agalactiae	-0.563226	0.303054		Dialister_invisus	-0.55771	0.327316		Shuttleworthia_satelles	1.03257	0.526491
Haemophilus_sputorum	-0.57165	0.365882		Actinomyces_massiliensis	-0.612812	0.454993		Corynebacterium_matruchotii	0.959307	0.6935
Atopobium_rimae	-0.596721	0.398926		Selenomonas_artemidis	-0.708301	0.489004		Dialister_invisus	0.933539	0.31971
Streptococcus_mitis	-0.599794	0.28296		Prevotella_saccharolytica	-0.721777	0.440063		Gemella_haemolysans	0.910627	0.402176
Mogibacterium_timidum	-0.633158	0.484054		Streptococcus_mitis	-0.730146	0.282994		Gemella_bergeri	0.86926	0.346205
Leptotrichia_goodfellowii	-0.672399	0.474359		Selenomonas_sputigena	-0.952969	0.458763		Johnsonella_ignava	0.712028	0.465491
Kingella_oralis	-0.674218	0.373932		Streptococcus_mutans	-0.95491	0.679702		Kingella_oralis	0.679359	0.366475
Prevotella_micans	-0.727493	0.399333		Prevotella_fusca	-1.01425	0.289408		Streptococcus_anginosus	0.503693	0.236463
Streptococcus_salivarius	-0.733506	0.622926		Lachnoanaerobaculum_saburreum	-1.08059	0.482721		Prevotella_maculosa	-0.42061	0.321465
Streptococcus_pyogenes	-0.753111	0.510891		Streptococcus_thermophilus	-1.11448	0.482982		Actinomyces_massiliensis	-0.641307	0.455081
Leptotrichia_buccalis	-0.871493	0.591948		Veillonella_parvula	-1.19478	0.396009		Prevotella_oris	-0.649108	0.302898
Lactobacillus_salivarius	-0.889125	0.467386		Prevotella_oris	-1.21538	0.3048		Mogibacterium_timidum	-0.654251	0.484072
Bulleidia_extructa	-0.912084	0.586417		Stomatobaculum_longum	-1.26763	0.563667		Streptococcus_pyogenes	-0.68413	0.507181
Fusobacterium_periodonticum	-0.923796	0.468412		Porphyromonas_endodontalis	-1.36233	0.962115		Haemophilus_influenzae	-0.733096	0.377944
Prevotella_buccae	-1.15402	0.565183		Solobacterium_moorei	-1.43659	0.478908		Rothia_mucilaginosa	-0.740704	0.454698
Lachnoanaerobaculum_saburreum	-1.16105	0.48276		Kingella_oralis	-1.46388	0.385708		Selenomonas_artemidis	-0.75884	0.489289
Prevotella_baroniae	-1.19304	0.592775		Centipeda_periodontii	-1.4775	0.490056		Gardnerella_vaginalis	-0.780979	0.436357
Solobacterium_moorei	-1.29321	0.478785		Oribacterium_parvum	-1.52199	0.478629		Sneathia_sanguinegens	-0.848119	0.4171
Oribacterium_sinus	-1.36079	0.451506		Alloprevotella_tannerae	-1.56408	0.841184		Centipeda_periodontii	-0.946124	0.488752
Haemophilus_influenzae	-1.50661	0.378313		Neisseria_mucosa	-1.58694	0.805625		Prevotella_enoeca	-0.959302	0.477116
Selenomonas_sputigena	-1.55683	0.461599		Prevotella_nigrescens	-1.68675	0.497196		Prevotella_fusca	-0.978285	0.289385
Prevotella_shahii	-1.6665	0.748509		Enterococcus_faecalis	-1.7564	1.00239		Fusobacterium_periodonticum	-1.00436	0.468429
Prevotella_dentalis	-1.75532	0.456742		Campylobacter_concisus	-1.76303	0.27317		Streptococcus_salivarius	-1.01141	0.622943
Alloprevotella_tannerae	-1.89299	0.841441		Mogibacterium_timidum	-1.7903	0.485946		Lachnoanaerobaculum_saburreum	-1.10661	0.482756
Centipeda_periodontii	-1.90472	0.491765		Prevotella_buccae	-2.05307	0.576956		Bulleidia_extructa	-1.12338	0.591137
Actinomyces_graevenitzii	-2.12783	0.503738		Actinomyces_graevenitzii	-2.07536	0.503669		Solobacterium_moorei	-1.13399	0.478667
Prevotella_aurantiaca	-2.13149	0.866436		Prevotella_nanceiensis	-2.17068	0.452116		Alloprevotella_tannerae	-1.25771	0.841011
Prevotella_nanceiensis	-2.14903	0.452086		Prevotella_shahii	-2.27305	0.749115		Prevotella_oulorum	-1.29167	0.501781
Fusobacterium_necrophorum	-2.30828	0.718748		Prevotella_oulorum	-2.46949	0.508742		Bacteroides_pyogenes	-1.29215	0.564491
Campylobacter_concisus	-2.36099	0.275564		Leptotrichia_wadei	-2.53894	0.636363		Prevotella_shahii	-1.30457	0.748284
Prevotella_oris	-2.36983	0.31418		Prevotella_scopos	-2.72452	0.34249		Streptococcus_agalactiae	-1.38984	0.344112
Veillonella_parvula	-2.4213	0.396139		Atopobium_parvulum	-3.17728	0.537556		Neisseria_mucosa	-1.40915	0.805623
Alloprevotella_rava	-2.48085	0.731621		Streptococcus_salivarius	-3.5099	0.623641		Prevotella_nigrescens	-1.4105	0.49658
Leptotrichia_wadei	-2.49547	0.63626		Streptococcus_agalactiae	-3.51664	0.683699		Lactobacillus_salivarius	-1.53208	0.514144
Prevotella_enoeca	-2.50506	0.503017		Shuttleworthia_satelles	-3.72433	0.965029		Fusobacterium_necrophorum	-1.59398	0.654654
Mitsuokella_multacida	-2.52155	0.905592		Megasphaera_micronuciformis	-3.80127	0.660786		Prevotella_marshii	-1.69111	0.503513
Oribacterium_parvum	-2.53058	0.481798		Prevotella_dentalis	-4.25884	0.650223		Peptostreptococcus_anaerobius	-1.72011	0.670481
Prevotella_maculosa	-2.55773	0.357756		Prevotella_veroralis	-5.10343	0.4922		Stomatobaculum_longum	-1.73802	0.564412
Prevotella_fusca	-2.63716	0.291968		Prevotella_baroniae	-6.1397	1.15441		Olsenella_profusa	-1.82958	1.18105
Treponema_lecithinolyticum	-2.67436	1.88518		Prevotella_histicola	-7.36602	0.671999		Streptococcus_sobrinus	-1.87923	0.374185
Prevotella_nigrescens	-2.74234	0.50198		Alloprevotella_rava	-7.43646	1.14932		Oribacterium_sinus	-1.91244	0.452098
Selenomonas_artemidis	-2.86392	0.528631						Prevotella_nanceiensis	-1.94292	0.451858
Atopobium_parvulum	-2.95365	0.536902						Alloprevotella_rava	-1.96527	0.730056
Stomatobaculum_longum	-3.14272	0.570559						Campylobacter_concisus	-2.07642	0.27425
Campylobacter_curvus	-3.39508	0.646716						Prevotella_aurantiaca	-2.6404	0.866986
Peptoniphilus_indolicus	-3.4178	1.58264						Prevotella_veroralis	-2.67197	0.472867
Peptoniphilus_asaccharolyticus	-3.48889	1.58293						Atopobium_parvulum	-2.69756	0.536317
Lactococcus_lactis	-3.84072	2.20874						Oribacterium_parvum	-2.79012	0.483271
Prevotella_scopos	-4.01988	0.344011						Veillonella_parvula	-2.80214	0.396225
Prevotella_multiformis	-4.19674	0.395794						Prevotella_salivae	-2.82403	0.584035
Prevotella_oulorum	-4.21607	0.554073						Prevotella_histicola	-2.83481	0.609492
Moraxella_lincolnii	-4.43973	4.05083						Prevotella_bivia	-2.88417	0.43165
Prevotella_denticola	-4.54097	0.432499						Prevotella_multisaccharivorax	-3.07579	0.501788
Bacteroides_pyogenes	-4.65143	1.48959						Prevotella_denticola	-3.62044	0.366067
Prevotella_veroralis	-5.16727	0.493566						Prevotella_multiformis	-3.69606	0.361393
Megasphaera_micronuciformis	-5.39486	0.697165						Prevotella_pallens	-3.78158	0.586327
Prevotella_marshii	-5.41545	1.24006						Prevotella_scopos	-3.78515	0.343574
Prevotella_salivae	-5.71258	0.624823						Megasphaera_micronuciformis	-5.89001	0.725096
Prevotella_bivia	-5.9674	1.43702
Prevotella_pallens	-6.48557	0.620417
Prevotella_histicola	-6.96748	0.651894

## Sheet: Table_S5
Supplementary Table S5: Table S5 Beta binomial results for ancient chewed pitch materials vs ancient dental calculus samples
Differentially abundant bacteria for ble004				Differentially abundant bacteria for ble007				Differentially abundant bacteria for ble008
Taxon	Fold_Change	SE		Taxon	Fold_Change	SE		Taxon	Fold_Change	SE
Afipia_broomeae	8.01709	4.25071		Afipia_broomeae	10.0752	4.30115		Afipia_broomeae	9.10092	4.30839
Rothia_mucilaginosa	7.23198	1.38367		Bradyrhizobium_elkanii	8.27904	1.65504		Enhydrobacter_aerosaccus	8.43509	0.823717
Bradyrhizobium_elkanii	6.87444	1.65706		Enhydrobacter_aerosaccus	8.20725	0.82376		Bradyrhizobium_elkanii	8.08348	1.65473
Enhydrobacter_aerosaccus	6.62465	0.82377		Rothia_mucilaginosa	7.5744	1.38367		Pseudomonas_stutzeri	8.05841	3.03426
Streptococcus_salivarius	5.53498	1.32145		Pseudomonas_stutzeri	6.63295	2.98905		Paracoccus_yeei	6.96639	4.21621
Paracoccus_yeei	5.50545	4.12536		Paracoccus_yeei	6.54721	4.12482		Stenotrophomonas_nitritireducens	6.62414	4.30469
Pseudomonas_stutzeri	5.31274	3.05663		Ochrobactrum_anthropi	6.05782	4.27648		Ochrobactrum_anthropi	6.49765	4.32631
Ochrobactrum_anthropi	5.23045	4.38316		Gemella_sanguinis	5.89825	0.577376		Rothia_mucilaginosa	6.42423	1.38361
Gemella_sanguinis	5.17892	0.577388		Roseomonas_gilardii	5.86299	1.53417		Roseomonas_gilardii	5.82321	1.53654
Streptococcus_thermophilus	5.15227	1.32642		Stenotrophomonas_nitritireducens	5.71145	4.36806		Burkholderia_cepacia	5.75376	0.174517
Burkholderia_cepacia	5.14126	0.174767		Burkholderia_cepacia	5.70968	0.174696		Comamonas_testosteroni	5.64059	1.26866
Neisseria_mucosa	4.95148	1.34014		Corynebacterium_aurimucosum	5.29667	3.06286		Pseudomonas_otitidis	5.54503	1.25692
Variovorax_paradoxus	4.79747	0.494921		Variovorax_paradoxus	5.16925	0.494921		Pseudomonas_aeruginosa	5.47641	1.33558
Stenotrophomonas_nitritireducens	4.7955	4.49188		Cupriavidus_gilardii	5.06988	0.632584		Acinetobacter_baumannii	5.45894	4.64894
Pseudomonas_otitidis	4.50621	1.25735		Pseudomonas_otitidis	4.9265	1.25727		Cupriavidus_gilardii	5.36494	0.632508
Roseomonas_gilardii	4.4654	1.53734		Kocuria_palustris	4.82071	2.44453		Streptococcus_salivarius	5.24092	1.33343
Acidovorax_temperans	4.23726	0.81599		Pseudomonas_aeruginosa	4.75526	1.3357		Variovorax_paradoxus	5.20744	0.494909
Microbacterium_ginsengisoli	4.18453	2.47358		Rothia_dentocariosa	4.70461	1.13025		Streptococcus_thermophilus	5.19545	1.32656
Kocuria_palustris	4.1619	2.42044		Moraxella_catarrhalis	4.66346	3.02839		Ralstonia_pickettii	5.02419	1.37905
Granulicatella_elegans	4.13397	0.760257		Veillonella_parvula	4.61714	0.676441		Granulicatella_elegans	4.95056	0.760157
Rothia_dentocariosa	4.09024	1.13033		Ralstonia_pickettii	4.53744	1.37885		Sanguibacter_keddieii	4.90813	1.40721
Janibacter_indicus	4.07512	2.41652		Prevotella_scopos	4.49539	0.282199		Chlorobium_limicola	4.73003	4.37308
Cupriavidus_gilardii	3.92282	0.632865		Janibacter_indicus	4.38477	2.4126		Stenotrophomonas_maltophilia	4.69766	1.44742
Gemella_haemolysans	3.80692	0.793324		Prevotella_fusca	4.37329	0.331693		Achromobacter_xylosoxidans	4.66282	0.23665
Comamonas_testosteroni	3.76965	1.26895		Microbacterium_ginsengisoli	4.36782	2.48853		Serratia_marcescens	4.64421	2.02284
Pseudomonas_aeruginosa	3.73915	1.33608		Lactococcus_lactis	4.25089	3.01255		Microbacterium_ginsengisoli	4.61827	2.48572
Ralstonia_pickettii	3.51513	1.37885		Achromobacter_xylosoxidans	4.23893	0.236746		Corynebacterium_aurimucosum	4.59563	3.05509
Delftia_acidovorans	3.45168	0.824641		Granulicatella_elegans	4.019	0.760277		Prevotella_histicola	4.57469	0.465327
Veillonella_parvula	3.39063	0.676475		Rhodobacter_capsulatus	4.01783	1.99414		Caldilinea_aerophila	4.4593	0.351254
Achromobacter_xylosoxidans	3.31336	0.237365		Klebsiella_pneumoniae	3.97412	3.02108		Rhodobacter_capsulatus	4.41775	1.99113
Prevotella_aurantiaca	3.30054	0.227118		Micrococcus_luteus	3.94467	2.03765		Prevotella_fusca	4.40922	0.331683
Rhodobacter_capsulatus	3.26171	1.99779		Serratia_marcescens	3.87167	2.02632		Gemella_sanguinis	4.3976	0.577442
Prevotella_scopos	3.20002	0.283023		Oribacterium_sinus	3.7595	0.251214		Janibacter_indicus	4.37064	2.41274
Sanguibacter_keddieii	2.94384	1.40819		Caldilinea_aerophila	3.74852	0.351426		Acidovorax_temperans	4.3487	0.816196
Granulicatella_adiacens	2.90314	0.858527		Corynebacterium_bovis	3.65329	1.96495		Gemella_haemolysans	4.19875	0.793507
Serratia_marcescens	2.87065	2.02274		Comamonas_testosteroni	3.64456	1.26947		Kocuria_palustris	4.16494	2.42037
Fusobacterium_periodonticum	2.79342	0.603807		Acidovorax_temperans	3.62383	0.816023		Ignavibacterium_album	4.159	2.26772
Prevotella_fusca	2.75036	0.332844		Delftia_acidovorans	3.59332	0.82462		Rothia_dentocariosa	3.91837	1.128
Micrococcus_luteus	2.67582	2.03822		Fusobacterium_periodonticum	3.55572	0.60377		Streptococcus_mutans	3.89962	0.748759
Acidovorax_caeni	2.6636	1.17329		Sanguibacter_keddieii	3.52181	1.40771		Actinomyces_graevenitzii	3.85377	0.518539
Prevotella_nanceiensis	2.60687	0.666003		Kytococcus_sedentarius	3.4937	1.6321		Delftia_acidovorans	3.74758	0.824993
Streptococcus_mutans	2.59549	0.749201		Haemophilus_influenzae	3.49069	1.56234		Micrococcus_luteus	3.61957	2.04336
Kytococcus_sedentarius	2.56677	1.61452		Arsenicicoccus_bolidensis	3.44681	0.951687		Kytococcus_sedentarius	3.5855	1.6322
Stenotrophomonas_maltophilia	2.46993	1.44819		Stenotrophomonas_maltophilia	3.43732	1.44891		Klebsiella_pneumoniae	3.46428	3.03138
Simonsiella_muelleri	2.41519	1.52399		Gemella_haemolysans	3.17809	0.793244		Arsenicicoccus_bolidensis	3.43634	0.95173
Arsenicicoccus_bolidensis	2.39419	0.952436		Haemophilus_sputorum	3.11193	1.52305		Prevotella_scopos	3.43486	0.282787
Haemophilus_sputorum	2.3476	1.52286		Neisseria_mucosa	3.0543	1.34102		Prevotella_salivae	3.34182	1.01455
Prevotella_intermedia	2.26489	0.428985		Corynebacterium_durum	2.98288	1.3674		Neisseria_mucosa	3.23361	1.3399
Actinomyces_graevenitzii	2.23787	0.519001		Granulicatella_adiacens	2.83424	0.858439		Prevotella_veroralis	3.11816	0.278097
Oribacterium_sinus	2.22979	0.251704		Streptococcus_salivarius	2.74313	1.33307		Acidovorax_caeni	3.10836	1.17323
Neisseria_meningitidis	2.15994	1.51572		Simonsiella_muelleri	2.73145	1.52371		Escherichia_coli	3.02891	1.71472
Haemophilus_influenzae	2.15432	1.56173		Acidovorax_caeni	2.66571	1.17329		Veillonella_parvula	3.00976	0.676503
Alloprevotella_tannerae	2.03968	0.375299		Prevotella_nanceiensis	2.58508	0.666014		Haemophilus_influenzae	2.92582	1.56335
Corynebacterium_durum	2.00073	1.36909		Escherichia_coli	2.57966	1.71492		Simonsiella_muelleri	2.92518	1.52364
Neisseria_gonorrhoeae	1.88747	1.48301		Streptococcus_thermophilus	2.57918	1.32703		Prevotella_nanceiensis	2.81319	0.665894
Caldilinea_aerophila	1.8874	0.352989		Alloprevotella_tannerae	2.3684	0.375047		Prevotella_aurantiaca	2.79165	0.227917
Streptococcus_mitis	1.7929	0.778711		Actinomyces_graevenitzii	2.29021	0.518991		Haemophilus_sputorum	2.77862	1.52395
Gemella_bergeri	1.76764	0.333813		Prevotella_nigrescens	1.82685	0.531886		Melioribacter_roseus	2.72602	1.32759
Porphyromonas_endodontalis	1.64119	0.601851		Cutibacterium_granulosum	1.69651	0.429399		Fusobacterium_periodonticum	2.71286	0.603815
Abiotrophia_defectiva	1.58119	1.03255		Streptococcus_mitis	1.66261	0.778685		Corynebacterium_durum	2.67785	1.36749
Neisseria_sicca	1.56622	1.11361		Prevotella_oris	1.61906	0.365435		Alloprevotella_tannerae	2.67474	0.374872
Streptococcus_pneumoniae	1.52215	0.778661		Streptococcus_mutans	1.57995	0.750074		Anaerolinea_thermophila	2.62324	0.378397
Neisseria_weaveri	1.49083	1.02076		Prevotella_enoeca	1.51418	0.391003		Granulicatella_adiacens	2.55199	0.859485
Actinomyces_oris	1.42168	0.534629		Oribacterium_parvum	1.44317	0.246977		Leptotrichia_wadei	2.54878	0.451425
Alloprevotella_rava	1.38437	0.311233		Anaerolinea_thermophila	1.39286	0.379162		Prevotella_intermedia	2.5319	0.428935
Prevotella_shahii	1.31728	0.480635		Streptococcus_pneumoniae	1.34991	0.778958		Streptococcus_mitis	2.39191	0.778696
Solobacterium_moorei	1.11581	0.423834		Campylobacter_concisus	1.20749	0.370076		Prevotella_oris	2.18529	0.364729
Atopobium_parvulum	1.07785	0.470507		Prevotella_intermedia	1.19393	0.429851		Prevotella_nigrescens	2.10333	0.531535
Peptostreptococcus_stomatis	1.00802	0.407777		Prevotella_micans	1.12541	0.462236		Streptococcus_pneumoniae	1.9815	0.778663
Porphyromonas_catoniae	0.992994	0.831719		Mitsuokella_multacida	1.12288	0.305976		Prevotella_oulorum	1.94533	0.27938
Actinomyces_johnsonii	0.971661	0.571886		Finegoldia_magna	1.09207	0.700917		Alloprevotella_rava	1.90022	0.30961
Anaerolinea_thermophila	0.844388	0.379956		Solobacterium_moorei	0.97245	0.423896		Prevotella_pallens	1.78043	0.412384
Parvimonas_micra	0.808403	0.538989		Actinomyces_oris	0.949016	0.534643		Prevotella_shahii	1.67909	0.480513
Prevotella_nigrescens	0.772517	0.533643		Gemella_bergeri	0.898197	0.334995		Oribacterium_sinus	1.67854	0.252043
Prevotella_veroralis	0.625763	0.293753		Atopobium_parvulum	0.853985	0.470828		Leptotrichia_buccalis	1.35357	0.374256
Campylobacter_concisus	0.609708	0.370974		Prevotella_oulorum	0.767157	0.28498		Atopobium_parvulum	1.33374	0.470274
Prevotella_baroniae	0.546335	0.301179		Prevotella_shahii	0.710636	0.481054		Solobacterium_moorei	1.27506	0.42377
Prevotella_oris	0.464242	0.369002		Prevotella_veroralis	0.689709	0.292722		Prevotella_baroniae	1.23782	0.298557
Oribacterium_parvum	0.434644	0.249717		Stomatobaculum_longum	0.584549	0.437124		Kingella_denitrificans	1.04044	0.958539
Peptostreptococcus_anaerobius	-0.457119	0.303923		Atopobium_rimae	0.539889	0.457249		Mitsuokella_multacida	1.03648	0.306108
Prevotella_saccharolytica	-0.539345	0.421788		Megasphaera_micronuciformis	0.530024	0.392518		Porphyromonas_endodontalis	0.994337	0.602037
Prevotella_enoeca	-0.607008	0.406919		Treponema_medium	-0.312166	0.290787		Kingella_oralis	0.965122	0.687881
Treponema_vincentii	-0.649252	0.2932		Catonella_morbi	-0.449474	0.182911		Eggerthia_catenaformis	0.949797	0.375663
Propionibacterium_acidifaciens	-0.702802	0.497798		Leptotrichia_buccalis	-0.529989	0.37504		Prevotella_enoeca	0.938222	0.392721
Capnocytophaga_ochracea	-0.712063	0.533168		Bacteroides_pyogenes	-0.542624	0.454507		Gemella_bergeri	0.936379	0.334919
Prevotella_multiformis	-0.734428	0.294309		Dialister_invisus	-0.622622	0.410953		Campylobacter_concisus	0.894343	0.370532
Treponema_medium	-0.753313	0.291285		Capnocytophaga_ochracea	-0.877857	0.533213		Dialister_invisus	0.868654	0.408287
Mogibacterium_timidum	-0.753548	0.494036		Capnocytophaga_gingivalis	-0.912889	0.86569		Actinomyces_oris	0.675215	0.536742
Leptotrichia_buccalis	-0.806176	0.375341		Cardiobacterium_hominis	-1.01036	0.806867		Treponema_vincentii	0.429897	0.290735
Catonella_morbi	-0.830738	0.183134		Actinomyces_gerencseriae	-1.14608	0.556329		Desulfovibrio_fairfieldensis	-0.4715	0.286136
Shuttleworthia_satelles	-0.862236	0.276851		Actinomyces_radicidentis	-1.15987	0.583999		Prevotella_saccharolytica	-0.579935	0.421843
Porphyromonas_gingivalis	-0.905945	0.348547		Kingella_oralis	-1.17393	0.691195		Prevotella_marshii	-0.626668	0.280742
Prevotella_denticola	-0.908771	0.323642		Prevotella_loescheii	-1.20301	0.745354		Shuttleworthia_satelles	-0.640074	0.275664
Prevotella_pallens	-0.917648	0.43346		Prevotella_saccharolytica	-1.23507	0.423164		Eggerthella_lenta	-0.701446	0.611792
Prevotella_buccae	-0.953255	0.692684		Selenomonas_artemidis	-1.24657	0.38319		Prevotella_bivia	-0.712267	0.610058
Prevotella_oulorum	-0.979227	0.320672		Campylobacter_gracilis	-1.31529	0.509727		Mogibacterium_timidum	-0.774586	0.494045
Prevotella_loescheii	-1.00661	0.745449		Cardiobacterium_valvarum	-1.44674	0.555602		Prevotella_multisaccharivorax	-0.780371	0.290794
Megasphaera_micronuciformis	-1.06172	0.41975		Enterococcus_faecalis	-1.48521	1.35524		Eikenella_corrodens	-0.799953	0.62399
Stomatobaculum_longum	-1.28958	0.441072		Capnocytophaga_granulosa	-1.49696	0.723016		Capnocytophaga_ochracea	-0.878172	0.533213
Actinomyces_gerencseriae	-1.37059	0.556389		Neisseria_bacilliformis	-1.52101	0.824975		Catonella_morbi	-0.890473	0.183178
Prevotella_micans	-1.39099	0.467817		Porphyromonas_gingivalis	-1.56567	0.349221		Streptococcus_anginosus	-0.899648	0.644444
Corynebacterium_matruchotii	-1.48735	0.884171		Streptococcus_anginosus	-1.57062	0.644749		Prevotella_loescheii	-0.981232	0.745391
Prevotella_dentalis	-1.49685	0.465712		Neisseria_elongata	-1.61819	1.08941		Selenomonas_sputigena	-1.08878	0.452926
Actinomyces_radicidentis	-1.61866	0.584654		Campylobacter_showae	-1.79006	0.474262		Corynebacterium_matruchotii	-1.17915	0.884371
Slackia_exigua	-1.65991	0.484084		Prevotella_buccae	-1.84978	0.696989		Neisseria_elongata	-1.23458	1.09642
Campylobacter_showae	-1.66393	0.474227		Selenomonas_sputigena	-1.85547	0.454016		Actinomyces_radicidentis	-1.24347	0.584108
Bulleidia_extructa	-1.69984	0.361435		Mogibacterium_timidum	-1.91012	0.49484		Neisseria_bacilliformis	-1.26011	0.82468
Neisseria_bacilliformis	-1.71775	0.825167		Centipeda_periodontii	-1.93619	0.458244		Selenomonas_artemidis	-1.2983	0.383353
Actinomyces_timonensis	-1.92767	0.637556		Actinomyces_timonensis	-1.93968	0.639836		Anaerococcus_lactolyticus	-1.38726	0.463077
Prevotella_maculosa	-2.00929	0.39251		Streptococcus_agalactiae	-1.95024	1.2973		Centipeda_periodontii	-1.40526	0.457619
Cardiobacterium_hominis	-2.05122	0.809237		Pyramidobacter_piscolens	-2.01044	0.384922		Treponema_putidum	-1.40558	0.456432
Cardiobacterium_valvarum	-2.17468	0.556079		Filifactor_alocis	-2.07556	0.600627		Capnocytophaga_haemolytica	-1.42733	0.591045
Eggerthia_catenaformis	-2.18672	0.378962		Treponema_putidum	-2.07819	0.457504		Streptococcus_sobrinus	-1.44017	1.19427
Filifactor_alocis	-2.27096	0.600807		Treponema_denticola	-2.14484	0.446755		Slackia_exigua	-1.4639	0.4839
Campylobacter_gracilis	-2.3426	0.510512		Slackia_exigua	-2.26471	0.485005		Filifactor_alocis	-1.54604	0.600399
Centipeda_periodontii	-2.36314	0.45906		Johnsonella_ignava	-2.3409	0.52116		Megasphaera_micronuciformis	-1.56569	0.440881
Actinomyces_massiliensis	-2.40373	0.598109		Bifidobacterium_scardovii	-2.52212	0.796881		Cardiobacterium_valvarum	-1.70744	0.555774
Selenomonas_sputigena	-2.45817	0.455045		Actinomyces_massiliensis	-2.65593	0.59836		Pyramidobacter_piscolens	-1.72141	0.384172
Treponema_putidum	-2.60088	0.459122		Olsenella_uli	-3.37471	0.629707		Treponema_denticola	-1.78037	0.44665
Olsenella_uli	-2.68902	0.628462		Olsenella_profusa	-3.6175	0.511761		Actinomyces_gerencseriae	-1.88478	0.556623
Treponema_denticola	-2.72835	0.447163		Treponema_maltophilum	-3.62185	0.280379		Bulleidia_extructa	-1.91596	0.364939
Johnsonella_ignava	-2.95394	0.521561		Alloprevotella_rava	-3.62552	0.68508		Atopobium_vaginae	-1.94164	0.396054
Fusobacterium_necrophorum	-3.02614	0.407911		Tannerella_forsythia	-3.78579	0.568712		Actinomyces_timonensis	-1.98639	0.639934
Treponema_maltophilum	-3.38672	0.279388		Prevotella_dentalis	-3.96457	0.556029		Campylobacter_showae	-2.13111	0.474415
Selenomonas_artemidis	-3.39858	0.40601		Treponema_socranskii	-4.035	0.320798		Peptostreptococcus_anaerobius	-2.16775	0.330503
Desulfovibrio_fairfieldensis	-3.44456	0.359395		Actinomyces_israelii	-4.28273	0.511495		Fusobacterium_necrophorum	-2.31501	0.35696
Mitsuokella_multacida	-3.45428	0.422943		Actinomyces_dentalis	-4.32435	0.422588		Olsenella_uli	-2.35996	0.627058
Prevotella_bivia	-3.55885	1.00896		Prevotella_baroniae	-4.32834	0.707031		Campylobacter_gracilis	-2.40605	0.510592
Treponema_socranskii	-3.64984	0.319628		Desulfomicrobium_orale	-4.62116	0.484531		Actinomyces_massiliensis	-2.68465	0.598386
Tannerella_forsythia	-3.86433	0.568729		Jonquetella_anthropi	-5.23509	0.568271		Treponema_maltophilum	-2.83506	0.277803
Actinomyces_dentalis	-3.87422	0.422441		Shuttleworthia_satelles	-5.32146	0.589935		Johnsonella_ignava	-2.91944	0.521533
Olsenella_profusa	-3.91673	0.512762						Treponema_socranskii	-3.23387	0.318774
Campylobacter_curvus	-4.17397	0.574875						Peptoniphilus_asaccharolyticus	-3.25457	0.464582
Prevotella_marshii	-4.34523	0.807865						Bacteroides_pyogenes	-3.29952	0.485081
Actinomyces_israelii	-4.46332	0.511811						Treponema_lecithinolyticum	-3.44499	0.553103
Treponema_lecithinolyticum	-4.85393	0.578658						Tannerella_forsythia	-3.50469	0.568564
Peptoniphilus_indolicus	-5.39823	0.896633						Actinomyces_dentalis	-3.92506	0.422454
Desulfomicrobium_orale	-5.83216	0.486971						Actinomyces_israelii	-4.07709	0.511215
Peptoniphilus_asaccharolyticus	-5.96649	0.924853						Desulfomicrobium_orale	-4.82773	0.48481
Bacteroides_pyogenes	-6.58789	1.0131						Olsenella_profusa	-5.83785	0.534937
Methanobrevibacter_oralis	-9.8784	0.73977						Methanobrevibacter_oralis	-9.01857	0.718553

## Sheet: Table_S6
Supplementary Table S6 The details of trained Random Forests models
Condition	Random Seed	Turn	Taxon	Healthy	Periodontitis	MeanDecreaseAccuracy	MeanDecreaseGini
Periodontitis	1000	238	Actinomyces_dentalis	0.0230462	0.0137988	0.0175604	1.25051
Periodontitis	1000	238	Actinomyces_johnsonii	0.0282637	0.0301905	0.0278585	1.87347
Periodontitis	1000	238	Actinomyces_timonensis	0.0456885	0.0322548	0.0360521	1.53191
Periodontitis	1000	238	Dialister_micraerophilus	0.0914345	0.0787494	0.0806863	2.20087
Periodontitis	1000	238	Parvimonas_micra	0.00778929	0.0238923	0.0141377	1.18048
Periodontitis	1000	238	Slackia_exigua	0.0251788	0.0060131	0.01514	1.19079
Periodontitis	1000	238	Tannerella_forsythia	0.0155683	0.0174857	0.0160831	1.16957
Periodontitis	1000	239	Actinomyces_dentalis	0.0217956	0.0175885	0.0201236	1.53489
Periodontitis	1000	239	Actinomyces_johnsonii	0.0366433	0.0467266	0.0384192	2.10959
Periodontitis	1000	239	Actinomyces_timonensis	0.0472111	0.0411956	0.0416641	1.66841
Periodontitis	1000	239	Dialister_micraerophilus	0.0982135	0.0870365	0.086295	2.38488
Periodontitis	1000	239	Parvimonas_micra	0.00645172	0.0238937	0.0140057	1.34452
Periodontitis	1000	239	Tannerella_forsythia	0.0229706	0.0256115	0.0227789	1.35374
Periodontitis	1000	240	Actinomyces_dentalis	0.020929	0.0248705	0.0218122	1.67628
Periodontitis	1000	240	Actinomyces_johnsonii	0.0393357	0.0372038	0.0359572	2.31015
Periodontitis	1000	240	Actinomyces_timonensis	0.0678143	0.054639	0.0570978	2.00565
Periodontitis	1000	240	Dialister_micraerophilus	0.115973	0.107411	0.103825	2.83803
Periodontitis	1000	240	Tannerella_forsythia	0.0324933	0.0329357	0.0314199	1.56556
Periodontitis	2000	235	Actinomyces_dentalis	0.0152536	0.0107714	0.0123178	1.01996
Periodontitis	2000	235	Actinomyces_johnsonii	0.0239857	0.0278762	0.023484	1.49142
Periodontitis	2000	235	Actinomyces_timonensis	0.0410833	0.0238952	0.0302299	1.13211
Periodontitis	2000	235	Capnocytophaga_granulosa	0.00832976	0.00615	0.0069483	0.644368
Periodontitis	2000	235	Dialister_micraerophilus	0.0813429	0.0762286	0.0730635	1.98476
Periodontitis	2000	235	Parvimonas_micra	-0.000238095	0.019219	0.00758658	0.975498
Periodontitis	2000	235	Prevotella_nanceiensis	0.00567579	0.00162619	0.00385516	0.610549
Periodontitis	2000	235	Pseudoramibacter_alactolyticus	0.00915595	-0.00314286	0.00382601	0.855262
Periodontitis	2000	235	Slackia_exigua	0.0195373	0.00446667	0.0117795	0.860567
Periodontitis	2000	235	Tannerella_forsythia	0.015904	0.01615	0.0153782	0.861138
Periodontitis	2000	238	Actinomyces_dentalis	0.0257679	0.0141083	0.0207415	1.35739
Periodontitis	2000	238	Actinomyces_johnsonii	0.034306	0.0403357	0.0335511	1.95135
Periodontitis	2000	238	Actinomyces_timonensis	0.0461393	0.034869	0.0388492	1.45495
Periodontitis	2000	238	Dialister_micraerophilus	0.089631	0.0910595	0.0826761	2.33373
Periodontitis	2000	238	Parvimonas_micra	0.0052	0.019131	0.0109123	1.00017
Periodontitis	2000	238	Slackia_exigua	0.0301381	0.00760833	0.0184272	1.10902
Periodontitis	2000	238	Tannerella_forsythia	0.0190643	0.0322429	0.0227982	1.22657
Periodontitis	2000	239	Actinomyces_dentalis	0.0201452	0.0197579	0.0205197	1.51937
Periodontitis	2000	239	Actinomyces_johnsonii	0.038711	0.0437893	0.0384252	2.12378
Periodontitis	2000	239	Actinomyces_timonensis	0.0480683	0.0423619	0.0413563	1.68291
Periodontitis	2000	239	Dialister_micraerophilus	0.103704	0.0884655	0.0904087	2.36514
Periodontitis	2000	239	Parvimonas_micra	0.0075254	0.0251111	0.0142642	1.29321
Periodontitis	2000	239	Tannerella_forsythia	0.0232287	0.0229952	0.0226131	1.42762
Periodontitis	2000	240	Actinomyces_dentalis	0.0247187	0.0241667	0.0248635	1.75104
Periodontitis	2000	240	Actinomyces_johnsonii	0.0462548	0.0364722	0.040111	2.33217
Periodontitis	2000	240	Actinomyces_timonensis	0.0651242	0.0497135	0.0535706	1.98058
Periodontitis	2000	240	Dialister_micraerophilus	0.115554	0.101867	0.101114	2.7176
Periodontitis	2000	240	Tannerella_forsythia	0.0297619	0.0335532	0.0296401	1.62407
Periodontitis	3000	233	Actinomyces_dentalis	0.0114857	0.00183333	0.00578824	0.741317
Periodontitis	3000	233	Actinomyces_johnsonii	0.0214524	0.0159333	0.0181731	1.18733
Periodontitis	3000	233	Actinomyces_timonensis	0.0290048	0.0169667	0.0209707	1.00228
Periodontitis	3000	233	Capnocytophaga_granulosa	0.0133738	0.0145	0.012597	0.623658
Periodontitis	3000	233	Dialister_micraerophilus	0.0689452	0.060719	0.0596649	1.63401
Periodontitis	3000	233	Eggerthia_catenaformis	0.0214595	0.00456667	0.0131566	0.762588
Periodontitis	3000	233	Parvimonas_micra	0.00902698	0.0160333	0.0118398	0.81037
Periodontitis	3000	233	Prevotella_nanceiensis	0.00478333	-0.00573333	0.00124113	0.712541
Periodontitis	3000	233	Pseudoramibacter_alactolyticus	-0.000852381	-0.0039	-0.00198102	0.565749
Periodontitis	3000	233	Slackia_exigua	0.0194952	0.000588889	0.00921385	0.73359
Periodontitis	3000	233	Streptococcus_mitis	0.0026	0.0134	0.00543175	0.733506
Periodontitis	3000	233	Tannerella_forsythia	0.0110865	0.0118524	0.0116947	0.880158
Periodontitis	3000	236	Actinomyces_dentalis	0.0181238	0.00888095	0.0132823	1.05691
Periodontitis	3000	236	Actinomyces_johnsonii	0.0187238	0.0178667	0.0171213	1.50991
Periodontitis	3000	236	Actinomyces_timonensis	0.028019	0.0287333	0.0258985	1.01058
Periodontitis	3000	236	Dialister_micraerophilus	0.0953357	0.0861048	0.0849622	2.08852
Periodontitis	3000	236	Parvimonas_micra	0.0128976	0.0281667	0.018662	1.03426
Periodontitis	3000	236	Prevotella_nanceiensis	0.000771429	0.00463333	0.00119531	0.896048
Periodontitis	3000	236	Pseudoramibacter_alactolyticus	0.00855952	-0.000333333	0.0048518	0.826078
Periodontitis	3000	236	Slackia_exigua	0.0127619	0.000757143	0.00673268	0.908336
Periodontitis	3000	236	Tannerella_forsythia	0.0198	0.0161	0.0162891	1.04664
Periodontitis	3000	238	Actinomyces_dentalis	0.0198536	0.0170905	0.0191907	1.43073
Periodontitis	3000	238	Actinomyces_johnsonii	0.0363659	0.0325833	0.0322692	1.8894
Periodontitis	3000	238	Actinomyces_timonensis	0.0465583	0.0342024	0.0371799	1.37664
Periodontitis	3000	238	Dialister_micraerophilus	0.0963214	0.0860262	0.0857079	2.28107
Periodontitis	3000	238	Parvimonas_micra	0.0135679	0.0246	0.01632	1.13488
Periodontitis	3000	238	Slackia_exigua	0.0192897	-0.00226905	0.00812587	1.10601
Periodontitis	3000	238	Tannerella_forsythia	0.016296	0.01815	0.0172929	1.21309
Periodontitis	3000	239	Actinomyces_dentalis	0.0178652	0.0191352	0.0177066	1.47975
Periodontitis	3000	239	Actinomyces_johnsonii	0.0328143	0.0437038	0.0362559	2.0499
Periodontitis	3000	239	Actinomyces_timonensis	0.0478462	0.043019	0.0427914	1.69759
Periodontitis	3000	239	Dialister_micraerophilus	0.0985713	0.0931771	0.0894365	2.40935
Periodontitis	3000	239	Parvimonas_micra	0.00565032	0.0327171	0.0154541	1.40697
Periodontitis	3000	239	Tannerella_forsythia	0.0201013	0.0223543	0.0204504	1.40406
Periodontitis	3000	240	Actinomyces_dentalis	0.021743	0.0241929	0.0235166	1.67467
Periodontitis	3000	240	Actinomyces_johnsonii	0.0434302	0.037001	0.0376996	2.34946
Periodontitis	3000	240	Actinomyces_timonensis	0.0608637	0.0514233	0.0520399	1.97704
Periodontitis	3000	240	Dialister_micraerophilus	0.124103	0.114957	0.111614	2.88424
Periodontitis	3000	240	Tannerella_forsythia	0.0249546	0.0306748	0.0263673	1.50226
Caries	1000	226	Actinomyces_gerencseriae	0.00490476	0.0115333	0.00795043	0.457056
Caries	1000	226	Actinomyces_israelii	0.00630476	0.00244762	0.00459776	0.419353
Caries	1000	226	Actinomyces_oris	0.0131071	0.0221857	0.0171087	0.719065
Caries	1000	226	Actinomyces_radicidentis	0.0100524	0.00605	0.00771364	0.621602
Caries	1000	226	Aggregatibacter_actinomycetemcomitans	0.00637143	-0.00102222	0.0028811	0.736144
Caries	1000	226	Bifidobacterium_longum	0.0104714	0.0124857	0.0113343	0.56591
Caries	1000	226	Capnocytophaga_gingivalis	0.0041	0.00508095	0.00439048	0.458923
Caries	1000	226	Cryptobacterium_curtum	0.00697143	0.0182	0.0112364	1.04646
Caries	1000	226	Haemophilus_influenzae	0.00393571	-0.000909524	0.00100317	0.561286
Caries	1000	226	Lactobacillus_gasseri	0.0130738	0.0154857	0.0137781	0.83115
Caries	1000	226	Lautropia_mirabilis	0.00216667	0.000571429	0.00135087	0.382617
Caries	1000	226	Mogibacterium_timidum	0.00203333	0.00628095	0.00475664	0.368142
Caries	1000	226	Olsenella_profusa	0.0093	0.00621667	0.00667273	0.66847
Caries	1000	226	Parascardovia_denticolens	0.0150143	0.0247333	0.0189915	1.00497
Caries	1000	226	Prevotella_dentalis	0.000966667	0.0107976	0.00492958	0.559061
Caries	1000	226	Prevotella_fusca	0.00168095	0.00836905	0.00419675	0.417856
Caries	1000	226	Streptococcus_mitis	0.00293333	0.010519	0.00578672	0.633188
Caries	1000	226	Streptococcus_mutans	0.0114333	0.0127024	0.0101517	0.478765
Caries	1000	226	Streptococcus_pneumoniae	0.00859524	0.0231381	0.0140627	0.626312
Caries	1000	238	Actinomyces_oris	0.0358976	0.0547526	0.0432346	1.96853
Caries	1000	238	Actinomyces_radicidentis	0.0256976	0.0265638	0.0243482	1.50447
Caries	1000	238	Aggregatibacter_actinomycetemcomitans	0.0205402	0.0136484	0.0159102	1.55079
Caries	1000	238	Cryptobacterium_curtum	0.0158913	0.0370212	0.0244788	1.6492
Caries	1000	238	Lactobacillus_gasseri	0.0365635	0.0321214	0.0316366	1.43462
Caries	1000	238	Parascardovia_denticolens	0.0465333	0.0394778	0.0394683	1.96114
Caries	1000	238	Streptococcus_pneumoniae	0.0121849	0.039432	0.0254755	1.45453
Caries	2000	216	Actinomyces_gerencseriae	0.00625238	0.0124571	0.00818954	0.454463
Caries	2000	216	Actinomyces_graevenitzii	-0.00423333	0.00057619	-0.00212785	0.332376
Caries	2000	216	Actinomyces_israelii	0.000485714	-6	-0.000167677	0.275102
Caries	2000	216	Actinomyces_oris	0.0110024	0.0183333	0.0134731	0.666649
Caries	2000	216	Actinomyces_radicidentis	0.0097	0.010281	0.00888528	0.573477
Caries	2000	216	Actinomyces_timonensis	0.00533333	0.00413333	0.00494062	0.226427
Caries	2000	216	Aggregatibacter_actinomycetemcomitans	0.000485714	0.0120857	0.0049847	0.613435
Caries	2000	216	Bifidobacterium_longum	0.0043	0.00746667	0.00537554	0.329726
Caries	2000	216	Capnocytophaga_gingivalis	-0.0012	-0.000985714	-0.00111977	0.29494
Caries	2000	216	Capnocytophaga_granulosa	-0.00238333	0.00443333	0.000348413	0.212122
Caries	2000	216	Cryptobacterium_curtum	0.00213333	0.0078254	0.00494853	0.616382
Caries	2000	216	Haemophilus_influenzae	0.00163333	0.00383333	0.00277302	0.219711
Caries	2000	216	Haemophilus_sputorum	-0.00506667	2.85714e-05	-0.00228838	0.256081
Caries	2000	216	Kingella_oralis	0.00303333	0.000533333	0.001386	0.312949
Caries	2000	216	Lactobacillus_gasseri	0.012846	0.0156333	0.0136321	0.740838
Caries	2000	216	Lactobacillus_paracasei	0.00256667	0.00593333	0.00360253	0.238894
Caries	2000	216	Lactobacillus_vaginalis	0.00333333	0.0109571	0.00588355	0.289421
Caries	2000	216	Lautropia_mirabilis	0.0045	0.00754048	0.00576999	0.473021
Caries	2000	216	Mogibacterium_timidum	0.00478333	0.00150476	0.00281587	0.247111
Caries	2000	216	Olsenella_profusa	0.00225714	0.00874286	0.00558629	0.548921
Caries	2000	216	Parascardovia_denticolens	0.0146524	0.0156	0.0148652	0.649014
Caries	2000	216	Prevotella_aurantiaca	0.0029	5.2381e-05	0.00155079	0.192956
Caries	2000	216	Prevotella_baroniae	-0.00145952	0.0044381	0.00114439	0.287057
Caries	2000	216	Prevotella_dentalis	0.0032	0.00650238	0.00439473	0.376019
Caries	2000	216	Prevotella_fusca	0.00688571	0.00271905	0.00491999	0.373471
Caries	2000	216	Sneathia_sanguinegens	0.00196667	-6.66667e-05	0.00120325	0.221078
Caries	2000	216	Streptococcus_mitis	0.00137619	0.00916905	0.00453745	0.414428
Caries	2000	216	Streptococcus_mutans	0.0148952	0.0147381	0.0132853	0.542018
Caries	2000	216	Streptococcus_pneumoniae	0.00434127	0.0118857	0.00785743	0.493915
Caries	2000	236	Actinomyces_oris	0.0305095	0.0421357	0.0340287	1.38887
Caries	2000	236	Actinomyces_radicidentis	0.0169286	0.0220857	0.0170198	1.25177
Caries	2000	236	Aggregatibacter_actinomycetemcomitans	0.014981	0.0140905	0.0143946	1.35047
Caries	2000	236	Cryptobacterium_curtum	0.00490476	0.0131833	0.0075867	1.18372
Caries	2000	236	Lactobacillus_gasseri	0.0205452	0.0214905	0.0193563	1.17495
Caries	2000	236	Olsenella_profusa	0.00485	0.0133405	0.00993663	1.08661
Caries	2000	236	Parascardovia_denticolens	0.0430952	0.0317714	0.0379504	1.73599
Caries	2000	236	Streptococcus_mutans	0.0301548	0.0261143	0.02667	1.11826
Caries	2000	236	Streptococcus_pneumoniae	0.0143643	0.032119	0.0224926	1.22036
Caries	2000	237	Actinomyces_oris	0.0222321	0.0437363	0.031326	1.60398
Caries	2000	237	Actinomyces_radicidentis	0.0247488	0.0195972	0.0201697	1.36949
Caries	2000	237	Aggregatibacter_actinomycetemcomitans	0.0197744	0.0152149	0.0174561	1.47758
Caries	2000	237	Cryptobacterium_curtum	0.0118137	0.0323315	0.0195535	1.45512
Caries	2000	237	Lactobacillus_gasseri	0.0360446	0.0293708	0.0309029	1.22787
Caries	2000	237	Parascardovia_denticolens	0.0411024	0.0377744	0.0368926	1.6426
Caries	2000	237	Streptococcus_mutans	0.0327746	0.0249528	0.027685	1.40537
Caries	2000	237	Streptococcus_pneumoniae	0.012928	0.0349825	0.0224734	1.31257
Caries	2000	238	Actinomyces_oris	0.0295749	0.0572257	0.0409738	1.81947
Caries	2000	238	Actinomyces_radicidentis	0.029751	0.0203337	0.0231809	1.5
Caries	2000	238	Aggregatibacter_actinomycetemcomitans	0.020963	0.0145081	0.0174473	1.59458
Caries	2000	238	Cryptobacterium_curtum	0.0159381	0.0365814	0.0238783	1.64936
Caries	2000	238	Parascardovia_denticolens	0.04392	0.0366303	0.0382986	1.92082
Caries	2000	238	Streptococcus_mutans	0.030626	0.0343867	0.0305895	1.61755
Caries	2000	238	Streptococcus_pneumoniae	0.0119921	0.0375362	0.022965	1.41002
Caries	3000	218	Actinomyces_gerencseriae	0.00543095	0.00591429	0.00536934	0.502444
Caries	3000	218	Actinomyces_graevenitzii	0.00268571	0.000585714	0.00185418	0.316805
Caries	3000	218	Actinomyces_israelii	0.0086	0.00293333	0.00477872	0.39216
Caries	3000	218	Actinomyces_oris	0.0104206	0.0205381	0.0147437	0.6648
Caries	3000	218	Actinomyces_radicidentis	0.0103333	0.00419524	0.00670317	0.561659
Caries	3000	218	Aggregatibacter_actinomycetemcomitans	-0.000185714	0.00711429	0.00325613	0.570028
Caries	3000	218	Bifidobacterium_longum	0.0079	0.0116333	0.00939048	0.297864
Caries	3000	218	Capnocytophaga_gingivalis	0.00876905	0.0020619	0.00541443	0.414879
Caries	3000	218	Cryptobacterium_curtum	0.00467619	0.0111119	0.00739103	0.619189
Caries	3000	218	Haemophilus_influenzae	-0.00133333	-0.00365238	-0.00205556	0.356798
Caries	3000	218	Haemophilus_sputorum	0.000888889	0.000566667	0.000813492	0.289493
Caries	3000	218	Kingella_oralis	0.00590476	0.00525238	0.00600483	0.277418
Caries	3000	218	Lactobacillus_gasseri	0.0119048	0.0130857	0.0113266	0.554673
Caries	3000	218	Lactobacillus_paracasei	0.00481905	0.0069	0.00575642	0.265422
Caries	3000	218	Lactobacillus_vaginalis	0.00308571	0.0102	0.00500354	0.284047
Caries	3000	218	Lautropia_mirabilis	0.00363333	0.00695238	0.00443593	0.368257
Caries	3000	218	Mogibacterium_timidum	-0.000416667	0.00225714	0.00100238	0.426623
Caries	3000	218	Olsenella_profusa	0.00410476	0.0058619	0.00450592	0.576417
Caries	3000	218	Parascardovia_denticolens	0.0125246	0.0166429	0.0138555	0.895051
Caries	3000	218	Prevotella_aurantiaca	0.000166667	0.0046381	0.00309913	0.342486
Caries	3000	218	Prevotella_baroniae	0.00432381	0.00476667	0.00486075	0.192298
Caries	3000	218	Prevotella_dentalis	0.00145238	0.00880238	0.00504163	0.429601
Caries	3000	218	Prevotella_fusca	0.00435238	0.000866667	0.00293182	0.251371
Caries	3000	218	Sneathia_sanguinegens	0.000366667	-0.00131429	-0.000230159	0.192769
Caries	3000	218	Streptococcus_mitis	6.98413e-05	0.00741905	0.00437429	0.364982
Caries	3000	218	Streptococcus_mutans	0.0105429	0.0127667	0.0115494	0.560892
Caries	3000	218	Streptococcus_pneumoniae	0.0108667	0.0129571	0.0123924	0.529407
Caries	3000	228	Actinomyces_gerencseriae	0.00956667	0.0118238	0.0105161	0.695278
Caries	3000	228	Actinomyces_graevenitzii	-0.000683333	-0.000180952	-0.000728427	0.36016
Caries	3000	228	Actinomyces_oris	0.00947381	0.018881	0.0139045	0.794109
Caries	3000	228	Actinomyces_radicidentis	0.0123952	0.00782619	0.00961717	0.718358
Caries	3000	228	Aggregatibacter_actinomycetemcomitans	0.0121643	0.00636667	0.00907431	0.885211
Caries	3000	228	Bifidobacterium_longum	0.00790476	0.0104905	0.00936108	0.432699
Caries	3000	228	Capnocytophaga_gingivalis	0.00740238	0.00627381	0.00697126	0.429613
Caries	3000	228	Cryptobacterium_curtum	0.0137857	0.019681	0.0155013	0.95051
Caries	3000	228	Haemophilus_influenzae	0.00256667	9.52381e-05	0.00125303	0.434979
Caries	3000	228	Lactobacillus_gasseri	0.0202508	0.0235	0.0193178	0.8339
Caries	3000	228	Lautropia_mirabilis	0.0064119	0.000914286	0.00273723	0.529513
Caries	3000	228	Olsenella_profusa	0.0101143	0.00698571	0.00835671	0.642374
Caries	3000	228	Parascardovia_denticolens	0.0158413	0.0256214	0.0198432	1.16797
Caries	3000	228	Prevotella_dentalis	0.00387143	0.0108738	0.00767393	0.523177
Caries	3000	228	Streptococcus_mitis	0.00265238	0.0101952	0.00593218	0.484927
Caries	3000	228	Streptococcus_mutans	0.0112786	0.00893333	0.0100359	0.702148
Caries	3000	228	Streptococcus_pneumoniae	0.00820476	0.0150714	0.0111867	0.912236
Caries	3000	236	Actinomyces_oris	0.0187024	0.0376571	0.0257196	1.31465
Caries	3000	236	Actinomyces_radicidentis	0.00516667	0.0168381	0.010632	0.957156
Caries	3000	236	Aggregatibacter_actinomycetemcomitans	0.012481	0.0212881	0.0172838	1.41237
Caries	3000	236	Cryptobacterium_curtum	0.0154619	0.0239143	0.0176822	1.37476
Caries	3000	236	Lactobacillus_gasseri	0.0284524	0.0323643	0.0274462	1.48167
Caries	3000	236	Olsenella_profusa	0.0089119	0.016269	0.0121447	0.981903
Caries	3000	236	Parascardovia_denticolens	0.0359476	0.02735	0.0290901	1.50614
Caries	3000	236	Streptococcus_mutans	0.022181	0.0191048	0.0204814	1.22902
Caries	3000	236	Streptococcus_pneumoniae	0.00993333	0.0299929	0.0210828	1.27516
Caries	3000	237	Actinomyces_oris	0.01475	0.053531	0.0337731	1.85952
Caries	3000	237	Actinomyces_radicidentis	0.0140024	0.00742143	0.00996926	1.22753
Caries	3000	237	Aggregatibacter_actinomycetemcomitans	0.012069	0.00265238	0.00822942	1.47938
Caries	3000	237	Cryptobacterium_curtum	0.00748333	0.0331143	0.0209882	1.36063
Caries	3000	237	Lactobacillus_gasseri	0.0390238	0.0302643	0.0327524	1.22572
Caries	3000	237	Parascardovia_denticolens	0.033969	0.0306698	0.0302624	1.43374
Caries	3000	237	Streptococcus_mutans	0.0352738	0.022219	0.0280434	1.55728
Caries	3000	237	Streptococcus_pneumoniae	0.00667857	0.0297	0.0173871	1.37238
Caries	3000	238	Actinomyces_oris	0.0270681	0.0587492	0.0405491	1.8203
Caries	3000	238	Actinomyces_radicidentis	0.0279005	0.0186352	0.0221428	1.57878
Caries	3000	238	Aggregatibacter_actinomycetemcomitans	0.020539	0.0174443	0.0194608	1.5916
Caries	3000	238	Cryptobacterium_curtum	0.0186686	0.0397248	0.026966	1.62959
Caries	3000	238	Parascardovia_denticolens	0.0488419	0.0435443	0.0435826	1.89612
Caries	3000	238	Streptococcus_mutans	0.0343217	0.0312471	0.0301316	1.52096
Caries	3000	238	Streptococcus_pneumoniae	0.00985968	0.0425135	0.0243001	1.46269

## Sheet: Table_S7
Supplementary Table S7 Authentication of Eukaryotic DNA reads identified by the Kraken2 tool with 0.5 confidence interval threshold.
Sample	Taxid	Kraken2 reads	BWA reads	Reads after processing	Mean read length	Depth	Latin name	English name	Edit	Fragment	Deamination	Count	Score
ble004	13451	77770	45595	30038	54.9799	0.00444792	Corylus avellana	Hazelnut	1	1	1	1	4
ble004	37610	7921	6438	4209	50.4823	0.000332499	Erithacus rubecula	Eurpean robin	1	1	1	1	4
ble004	9860	5083	2969	1942	56.4073	5.5204e-05	Cervus elaphus	Red Deer	1	1	1	1	4
ble004	29655	3539	1391	913	68.4436	0.0601819	Zostera marina	Eelgrass	1	1	1	1	4
ble004	8032	2631	1296	825	71.2824	2.35322e-05	Salmo trutta	Salmon	1	1	1	1	4
ble007	8839	583548	477154	172172	65.2273	0.0128624	Anas platyrhynchos	Mallard	1	1	1	1	4
ble007	177155	14305	9346	3348	66.3354	0.000354114	Streptopelia turtur	Turtle dove	1	1	1	1	4
ble007	8032	14432	8879	3164	69.4049	8.78922e-05	Salmo trutta	Brown trout	1	1	1	1	4
ble008	9612	1998411	1602282	1294009	76.4839	0.0459176	Canis lupus	Wolf	1	1	1	1	4
ble008	13451	368453	219943	177612	79.2906	0.0379288	Corylus avellana	Hazelnut	1	1	1	1	4
ble008	9627	13338	7349	5633	69.3327	0.00287628	Vulpes vulpes	Red fox	1	1	1	1	4
ble008	494514	10747	5406	4318	67.6498	0.00133558	Vulpes lagopus	Arctic fox	1	1	1	1	4
ble004	3750	3268	471	293	55.2184	5.95378e-06	Malus domestica	Apple	1	1	1	0	3
ble007	121627	36221	17968	6936	86.5815	0.0109629	Talaromyces rugulosus	Thorn (a type of mold)	1	1	0	1	3
ble008	9823	41821	22015	17876	99.0526	0.00214985	Sus scrofa	Wild boar	1	1	0	1	3
ble004	121225	1214	67	43	59.9767	0.0143773	Pediculus humanus	Body louse	0	0	0	0	0

## Sheet: Table_S8
Supplementary Table S8 Authentication of Eukaryotic DNA reads identified by the Kraken2 tool with 0.4 confidence interval threshold.
Sample	Taxid	Kraken2 reads	BWA reads	Reads after processing	Mean read length	Depth	Latin name	English name	Edit	Fragment	Deamination	Count	Score
ble008	9612	639441	512070	415077	70.732	0.0134921	Canis lupus	Wolf	1	1	1	1	4
ble004	13451	396829	229998	165809	58.0537	0.0259239	Corylus avellana	Hazelnut	1	1	1	1	4
ble008	13451	119578	70273	57020	70.2642	0.01079	Corylus avellana	Hazelnut	1	1	1	1	4
ble004	37610	46262	36199	25741	52.7245	0.00212358	Erithacus rubecula	European Red Robin	1	1	1	1	4
ble004	9860	22407	12712	9094	56.5052	0.000258955	Cervus elaphus	Red Deer	1	1	1	1	4
ble004	8032	12256	5703	3976	69.5309	0.000110611	Salmo trutta	Brown trout	1	1	1	1	4
ble007	8032	16453	9786	3489	70.5747	9.85529e-05	Salmo trutta	Brown trout	1	1	1	1	4
ble004	29655	12734	5296	3404	68.7432	0.225356	Zostera marina	Eelgrass	1	1	1	1	4
ble008	9627	5034	2718	2178	65.9467	0.00105772	Vulpes vulpes	Red fox	1	1	1	1	4
ble004	3750	19788	2716	1956	57.2352	4.11895e-05	Malus domestica	Apple	1	1	1	1	4
ble008	494514	4154	2039	1639	64.4179	0.000482711	Vulpes lagopus	Arctic fox	1	1	1	1	4
ble007	8839	713340	564707	202593	67.2234	0.0155968	Anas platyrhynchos	Mallard	0	1	1	1	3
ble007	177155	17781	11317	4054	68.9077	0.000445396	Streptopelia turtur	Turtle dove	0	1	1	1	3
ble007	121627	38336	18840	7275	86.7652	0.0115222	Talaromyces rugulosus	Thorn (mold)	1	1	0	1	3
ble008	9823	17718	8749	7071	98.4213	0.00084497	Sus scrofa	Wild boar	1	1	0	1	3
ble004	4565	10913	2500	1918	84.7059	0.000273696	Triticum aestivum	Wheat	1	1	0	1	3
ble008	121627	3891	1945	1565	101.986	0.00291336	Talaromyces rugulosus	Thorn (mold)	1	1	0	1	3
ble004	121225	6520	287	197	66.066	0.0725443	Pediculus humanus	Body louse	1	1	0	0	2

## Sheet: Table_S9
Supplementary Table S9 Authentication of Eukaryotic DNA reads identified by the Kraken2 tool with 0.3 confidence interval threshold.
Sample	Taxid	Kraken2 reads	BWA reads	Reads after processing	Mean read length	Depth	Latin name	English name	Edit	Fragment	Deamination	Count	Score
ble008	9612	1998411	1602282	1294009	76.1944	0.0459176	Canis lupus	Wolf	1	1	1	1	4
ble008	13451	368453	219943	177612	79.2906	0.0379288	Corylus avellana	Hazelnut	1	1	1	1	4
ble007	8839	583548	477154	172172	65.2273	0.0128624	Anas platyrhynchos	Mallard	1	1	1	1	4
ble004	13451	77770	45595	30038	54.9799	0.00444792	Corylus avellana	Hazelnut	1	1	1	1	4
ble008	9627	13338	7349	5633	69.3327	0.00287628	Vulpes vulpes	Red fox	1	1	1	1	4
ble008	494514	10747	5406	4318	67.6498	0.00133558	Vulpes lagopus	Arctic fox	1	1	1	1	4
ble007	177155	14305	9346	3348	66.3354	0.000354114	Streptopelia turtur	Turtle dove	1	1	1	1	4
ble007	8032	14432	8879	3164	69.4049	8.78922e-05	Salmo trutta	Brown trout	1	1	1	1	4
ble004	9860	5083	2969	1942	56.4073	5.5204e-05	Cervus elaphus	Red Deer	1	1	1	1	4
ble007	13451	8648	5304	1916	70.5564	0.00036409	Corylus avellana	Hazelnut	1	1	1	1	4
ble004	9612	1868	1546	1036	57.4932	2.73785e-05	Canis lupus	Wolf	1	1	1	1	4
ble004	8032	2631	1296	825	71.2824	2.35322e-05	Salmo trutta	Brown trout	1	1	1	1	4
ble004	3752	1357	1004	674	52.6187	4.48646e-05	Malus sylvestris	Crab Apple	1	1	1	1	4
ble004	37610	7921	6438	4209	50.4823	0.000332499	Erithacus rubecula	European Robin	1	1	0	1	3
ble007	8845	6020	3347	1202	59.5691	0.000238195	Anser cygnoides	Swan goose	0	1	1	1	3
ble007	9612	8215	6810	2507	71.0447	8.18752e-05	Canis lupus	Wolf	0	1	1	1	3
ble004	29655	3539	1391	913	68.4436	0.0601819	Zostera marina	Eelgrass	1	1	0	1	3
ble008	9823	41821	22015	17876	99.0526	0.00214985	Sus scrofa	Wild boar	1	1	0	1	3
ble007	121627	36221	17968	6936	86.5815	0.0109629	Talaromyces rugulosus	Thorn (mold)	1	1	0	1	3
ble008	121627	9752	4883	3936	103.464	0.00743397	Talaromyces rugulosus	Thorn (mold)	1	1	0	1	3
ble007	175245	8801	6452	1496	73.6517	0.00066335	uncultured fungus		1	1	0	1	3
ble004	3750	3268	471	293	55.2184	5.95378e-06	Malus domestica	Apple	1	1	0	0	2
ble004	4565	556	116	85	92.3294	1.32255e-05	Triticum aestivum	Wheat	0	0	0	0	0
ble004	121225	1214	67	43	59.9767	0.0143773	Pediculus humanus	Body louse				0	0

## Sheet: Table_S10
Supplementary Table S10 Authentication of Eukaryotic DNA reads identified by the Kraken2 tool with 0.2 confidence interval threshold.
Sample	Taxid	Kraken2 reads	BWA reads	Reads after processing	Mean read length	Depth	Latin name	English name	Edit	Fragment	Deamination	Count	Score
ble008	9612	1998411	1602282	1294009	75.8303	0.0459176	Canis lupus	Wolf	1	1	1	1	4
ble008	13451	368453	219943	177612	79.2906	0.0379288	Corylus avellana	Hazelnut	1	1	1	1	4
ble007	8839	583548	477154	172172	65.2273	0.0128624	Anas platyrhynchos	Mallard	1	1	1	1	4
ble004	13451	77770	45595	30038	54.9799	0.00444792	Corylus avellana	Hazelnut	1	1	1	1	4
ble008	9627	13338	7349	5633	69.3327	0.00287628	Vulpes vulpes	Red fox	1	1	1	1	4
ble008	494514	10747	5406	4318	67.6498	0.00133558	Vulpes lagopus	Arctic fox	1	1	1	1	4
ble008	8839	5282	4331	3564	72.8695	0.000297462	Anas platyrhynchos	Mallard	1	1	1	1	4
ble007	8032	14432	8879	3164	69.4049	8.78922e-05	Salmo trutta	Brown trout	1	1	1	1	4
ble007	9612	8215	6810	2507	71.0447	8.18752e-05	Canis lupus	Wolf	1	1	1	1	4
ble004	9860	5083	2969	1942	56.4073	5.5204e-05	Cervus elaphus	Red Deer	1	1	1	1	4
ble007	13451	8648	5304	1916	70.5564	0.00036409	Corylus avellana	Hazelnut	1	1	1	1	4
ble004	3972	2259	2090	1394	48.8077	0.0889011	Viscum album	Mistletoe	1	1	1	1	4
ble004	9612	1868	1546	1036	57.4932	2.73785e-05	Canis lupus	Wolf	1	1	1	1	4
ble004	29655	3539	1391	913	68.4436	0.0601819	Zostera marina	Eelgrass	1	1	1	1	4
ble004	8032	2631	1296	825	71.2824	2.35322e-05	Salmo trutta	Brown trout	1	1	1	1	4
ble004	3752	1357	1004	674	52.6187	4.48646e-05	Malus sylvestris	Crab Apple	1	1	1	1	4
ble007	177155	14305	9346	3348	66.3354	0.000354114	Streptopelia turtur	Turtle dove	0	1	1	1	3
ble007	8845	6020	3347	1202	59.5691	0.000238195	Anser cygnoides	Swan Goose	0	1	1	1	3
ble007	121627	36221	17968	6936	86.5815	0.0109629	Talaromyces rugulosus	Thorn (mold)	1	1	0	1	3
ble004	37610	7921	6438	4209	50.4823	0.000332499	Erithacus rubecula	European robin	1	1	0	1	3
ble007	175245	8801	6452	1496	73.6517	0.00066335	uncultured fungus		1	1	0	1	3
ble004	176864	919	488	309	48.7994	4.03926e-05	Carpinus viminea	Himalayan hornbeam	1	1	0	0	2
ble008	9823	41821	22015	17876	99.0526	0.00214985	Sus scrofa	Wild boar	1	0	0	1	2
ble008	121627	9752	4883	3936	103.464	0.00743397	Talaromyces rugulosus	Thorn (mold)	1	0	0	1	2
ble008	3352	3452	739	613	90.4095	0.00169549	Pinus taeda	Loblolly pine	0	1	0	0	1
ble004	3486	1543	706	428	51.4182	0.0128585	Humulus lupulus	Hop	1	1	0	0	2
ble004	3750	3268	471	293	55.2184	5.95378e-06	Malus domestica	Apple	1	1	0	0	2
ble004	4565	556	116	85	92.3294	1.32255e-05	Triticum aestivum	Wheat	1	0	0	0	1
ble004	121225	1214	67	43	59.9767	0.0143773	Pediculus humanus	Body louse	0	0	0	0	0
ble007	7962	3570	46	12	45.1667	2.64442e-07	Cyprinus carpio	Common carp	0	0	0	0	0

[truncated: 12 more sheets: Table_S11, Table_S12, Table_S13, Table_S14, Table_S15, Table_S16, Table_S17, Table_S18, Table_S19, Table_S20, Table_S21, Table_S22]
